# Supplementary material for: Gut microbiota dysbiosis and metabolic perturbations of bile/glyceric acids in major depressive disorder with IBS comorbidity
Source: mBio. 2025 Oct 7;16(11):e02447-25. doi: 10.1128/mbio.02447-25 (PMC12607870; doi:10.1128/mbio.02447-25)
Supplement: Table S1 — Summary of sequencing data and microbial read proportions for each sample. [file mbio.02447-25-s0004.xls]

## Sheet: stat
Supplementary Table 1.Summary of sequencing data and microbial read proportions for each sample.
Sample	RawData_bases(G)	RawData_Q20	RawData_Q30	RawData_GC	CleanData_bases(G)	CleanData_Q20	CleanData_Q30	CleanData_GC	Raw_reads	Clean_reads	allGeneReads	annoGeneReads	ratio (allGeneReads/annoGeneReads)
XL028_1	6.14	97.34	92.76	48.8	6.09	97.53	93.03	48.79	40933333	40600000	37168136	32898201	0.885118
XL025_1	6.46	97.5	93.06	44.66	6.43	97.66	93.27	44.64	43066667	42866667	39064614	35269050	0.902839
XL026_2	6.05	97.23	92.48	45.2	6.01	97.43	92.75	45.17	40333333	40066667	36013342	32647050	0.906527
XL031_1	6.13	97.95	93.91	47.5	6.1	98.05	94.04	47.5	40866667	40666667	36842310	32197915	0.873939
XL017_1	6.38	97.19	92.37	45.41	6.33	97.38	92.62	45.39	42533333	42200000	38197917	35028804	0.917034
XL047_1	6.14	97.25	92.36	43.48	6.11	97.41	92.58	43.47	40933333	40733333	36499552	32795703	0.898523
XL048_1	6.27	97.81	93.44	43.97	6.24	97.89	93.56	43.96	41800000	41600000	36861063	33292421	0.903187
XL014_1	6.59	97.28	92.61	43.87	6.54	97.48	92.88	43.84	43933333	43600000	39603928	36284102	0.916174
XL074_1	6.42	97.36	92.69	43.37	6.38	97.52	92.91	43.36	42800000	42533333	38458952	35008122	0.910272
XL070_1	6.34	97.38	92.8	47.42	6.3	97.56	93.05	47.4	42266667	42000000	37690366	33058530	0.877108
XL087_1	6.15	97.61	93.21	42.74	6.12	97.74	93.38	42.73	41000000	40800000	37111863	33811763	0.911077
XL091_1	7.49	97.39	92.81	44.9	7.44	97.56	93.04	44.88	49933333	49600000	44197918	39623298	0.896497
XL092_1	6.86	97.38	92.84	46.14	6.82	97.57	93.09	46.12	45733333	45466667	41827759	37047642	0.885719
XL093_1	5.9	97.97	93.87	43.83	5.88	98.05	93.98	43.82	39333333	39200000	34799181	31042441	0.892045
XL090_1	7.63	97.44	92.95	49.38	7.59	97.62	93.17	49.37	50866667	50600000	46280936	41305234	0.892489
XL145_1	6.82	97.83	93.58	45.95	6.79	97.92	93.7	45.94	45466667	45266667	40569231	36198363	0.892262
XL221_1	7.14	97.97	93.9	47.5	7.12	98.06	94.01	47.5	47600000	47466667	42737992	36613157	0.856689
XL101_1	6.49	97.8	93.52	46.21	6.46	97.91	93.65	46.2	43266667	43066667	39340445	34807895	0.884787
XL089_1	6.45	97.29	92.52	44.64	6.41	97.46	92.75	44.63	43000000	42733333	38894357	34846219	0.89592
XL097_1	6.84	97.19	92.41	44.93	6.79	97.41	92.7	44.91	45600000	45266667	41129741	37939797	0.922442
XL100_1	5.89	97.73	93.4	48.39	5.87	97.84	93.54	48.38	39266667	39133333	35313794	31230387	0.884368
XL112_1	6.33	97.88	93.66	43.27	6.31	97.97	93.78	43.27	42200000	42066667	38118736	34122940	0.895175
XL114_1	6.62	97.73	93.24	44.64	6.59	97.82	93.35	44.64	44133333	43933333	39753306	35528854	0.893733
XL108_1	5.97	97.85	93.56	42	5.95	97.94	93.68	41.98	39800000	39666667	36032716	32469062	0.901099
XL113_1	6.53	97.8	93.5	46.47	6.5	97.89	93.63	46.47	43533333	43333333	38719918	34286584	0.885502
XL121_1	6.21	98.06	94.13	46.44	6.19	98.15	94.25	46.44	41400000	41266667	36854106	32574188	0.883869
XL125_1	6.89	97.81	93.5	43.72	6.86	97.91	93.62	43.7	45933333	45733333	41036189	38310650	0.933582
XL128_1	6.09	97.67	93.16	44.07	6.06	97.78	93.31	44.06	40600000	40400000	35974638	32289444	0.897561
XL127_1	6.96	97.9	93.75	45.61	6.93	98	93.88	45.61	46400000	46200000	40647088	36396163	0.895419
XL124_1	6.23	97.78	93.39	43.71	6.2	97.88	93.52	43.7	41533333	41333333	37487490	33411871	0.891281
XL122_1	6.33	97.83	93.46	43.2	6.3	97.91	93.58	43.2	42200000	42000000	37235235	33390368	0.896741
XL241_1	6.29	97.57	92.97	40.48	5.84	97.69	93.11	40.47	41933333	38933333	27048705	24745910	0.914865
XL160_1	6.55	97.84	93.56	46.12	6.53	97.92	93.67	46.12	43666667	43533333	39663392	34676477	0.874269
XL150_1	6.51	97.75	93.35	46.8	6.48	97.84	93.47	46.79	43400000	43200000	39496608	34286693	0.868092
XL152_1	6.05	97.83	93.48	42.89	6.03	97.92	93.59	42.89	40333333	40200000	36593959	33501915	0.915504
XL293_1	6.27	97.99	93.91	45.97	6.25	98.07	94.01	45.95	41800000	41666667	38024040	33522299	0.881608
XL307_1	5.93	97.75	93.38	44.66	5.91	97.85	93.5	44.65	39533333	39400000	35052246	31095605	0.887122
XL339_1	6.55	97.79	93.48	46.25	6.52	97.88	93.62	46.24	43666667	43466667	39668951	34972401	0.881606
XL321_1	6.24	98	93.98	46.55	6.21	98.08	94.08	46.55	41600000	41400000	35838136	31248536	0.871935
XL324_1	6.36	97.86	93.65	45.68	6.33	97.95	93.77	45.67	42400000	42200000	38329551	34174442	0.891595
XL331_1	6.5	97.5	92.77	44.54	6.47	97.61	92.92	44.52	43333333	43133333	37839111	33274285	0.879362
XL327_1	6.55	97.93	93.76	45.2	6.52	98.02	93.87	45.19	43666667	43466667	38182283	34518863	0.904054
XL326_1	6.71	97.91	93.72	44.97	6.68	97.99	93.81	44.97	44733333	44533333	40471611	36369572	0.898644
XL329_1	6.49	97.58	92.94	44.54	6.46	97.69	93.07	44.53	43266667	43066667	38661869	31969083	0.826889
XL328_1	6.27	97.95	93.81	44.27	6.25	98.03	93.91	44.27	41800000	41666667	37902680	34367628	0.906733
XL336_2	6.26	97.73	93.5	41.66	6.21	97.91	93.73	41.56	41733333	41400000	36255076	33024378	0.91089
XL044_1	6.6	96.99	91.67	40.44	6.57	97.12	91.84	40.42	44000000	43800000	39899674	36473396	0.914128
XL045_1	6.67	97.14	92.13	43.7	6.64	97.28	92.31	43.69	44466667	44266667	40152740	35410139	0.881886
XL051_1	7.5	97.23	92.5	45.09	7.45	97.41	92.74	45.07	50000000	49666667	45140352	39786108	0.881387
XL053_1	6.99	97.42	92.82	43.71	6.95	97.56	93.01	43.7	46600000	46333333	42389380	38021143	0.89695
XL054_1	6.22	97.22	92.45	42.61	6.18	97.41	92.7	42.59	41466667	41200000	37317606	34725748	0.930546
XL065_1	6.83	97.23	92.38	46.58	6.79	97.38	92.57	46.56	45533333	45266667	40000657	35029820	0.875731
XL076_1	6.71	96.9	91.62	44.86	6.67	97.06	91.84	44.84	44733333	44466667	39725188	35390585	0.890885
XL106_1	6.02	97.23	92.6	47.94	5.97	97.45	92.88	47.91	40133333	39800000	36283102	31772091	0.875672
XL107_2	6.61	96.89	91.63	43.98	6.57	97.06	91.86	43.97	44066667	43800000	39416057	35374713	0.89747
XL118_2	6.82	97.19	92.24	44.83	6.78	97.33	92.43	44.82	45466667	45200000	40816948	35997178	0.881917
XL126_1	6.5	97.19	92.38	46.87	6.47	97.36	92.6	46.85	43333333	43133333	39081351	35049431	0.896833
XL130_1	6.43	97.5	93.06	43.75	6.4	97.64	93.25	43.73	42866667	42666667	38514266	35181237	0.91346
XL140_1	6.74	96.97	91.74	43.03	6.7	97.12	91.94	43.02	44933333	44666667	40818271	36528451	0.894904
XL141_1	6.54	96.94	91.67	46.22	6.51	97.09	91.85	46.2	43600000	43400000	39182288	33952570	0.866529
XL142_1	6.64	97.06	91.84	40.13	6.61	97.19	92.01	40.11	44266667	44066667	40209032	37072049	0.921983
XL146_1	6.84	97.07	91.98	42.91	6.8	97.23	92.18	42.89	45600000	45333333	41512952	36482274	0.878817
XL181_1	6.65	97.07	91.94	43.82	6.61	97.2	92.1	43.81	44333333	44066667	39850877	35480502	0.890332
XL202_1	5.98	97.19	92.53	48.92	5.94	97.4	92.81	48.9	39866667	39600000	35285901	30861436	0.874611
XL205_1	6.26	97.43	92.91	44.88	6.22	97.58	93.12	44.87	41733333	41466667	37229164	32678977	0.877779
XL226_1	6.11	97.34	92.68	45.67	6.07	97.49	92.88	45.67	40733333	40466667	36702643	31400392	0.855535
XL227_1	6.59	97.12	92.14	44.5	6.55	97.28	92.36	44.49	43933333	43666667	40217089	35640156	0.886194
XL232_1	6.68	97	91.59	42.66	6.65	97.1	91.72	42.66	44533333	44333333	39921753	36300436	0.90929
XL237_1	5.97	97.18	92.26	40.69	5.93	97.35	92.5	40.66	39800000	39533333	35743885	33163237	0.927802
XL244_1	6.55	97.17	92.09	44.92	6.52	97.3	92.25	44.92	43666667	43466667	39519352	34290217	0.867682
XL246_1	6.58	97.52	92.76	43.16	6.56	97.6	92.87	43.16	43866667	43733333	39295249	35420696	0.901399
XL249_1	6.68	97.45	92.59	41.98	6.65	97.54	92.7	41.98	44533333	44333333	40466241	36802493	0.909462
XL251_1	6.2	97.43	92.97	46.21	6.16	97.59	93.2	46.19	41333333	41066667	37922558	35208001	0.928418
XL252_1	6.71	97.3	92.29	43.05	6.69	97.41	92.43	43.03	44733333	44600000	40742294	36737745	0.90171
XL254_1	6.8	97.38	92.44	42.87	6.78	97.47	92.56	42.86	45333333	45200000	40646822	36807019	0.905533
XL262_1	6.98	97.28	92.26	45.37	6.95	97.38	92.4	45.36	46533333	46333333	42593214	37533629	0.881211
XL267_1	6.84	97.29	92.35	46.36	6.8	97.41	92.52	46.36	45600000	45333333	41235405	35383586	0.858088
XL269_1	6.86	97.2	92.06	43.35	6.83	97.31	92.19	43.34	45733333	45533333	41157910	37443970	0.909764
XL270_1	6.81	97.08	91.9	48.13	6.78	97.22	92.08	48.12	45400000	45200000	41302403	36633541	0.886959
XL275_1	6.63	97.33	92.34	43.99	6.6	97.43	92.47	43.98	44200000	44000000	39467048	35068441	0.88855
XL279_1	6.66	97.25	92.14	42.61	6.64	97.35	92.27	42.59	44400000	44266667	40156454	36094312	0.898842
XL288_1	6.99	97.52	93.08	43.95	6.95	97.67	93.28	43.92	46600000	46333333	41278532	36726841	0.889732
XL295_1	7.06	97.42	92.86	44.69	7.02	97.59	93.09	44.66	47066667	46800000	42532571	38108801	0.895991
XL296_1	7.74	97.41	92.82	42.83	7.68	97.57	93.03	42.81	51600000	51200000	45934044	41282242	0.898729
XL304_1	6.05	97.15	92.32	44.12	6.01	97.37	92.6	44.09	40333333	40066667	35204659	31673137	0.899686
XL313_1	6.6	97.22	92.43	43.59	6.55	97.41	92.69	43.56	44000000	43666667	38150991	34595353	0.906801
XL330_1	8	97.33	92.71	45.39	7.94	97.52	92.97	45.38	53333333	52933333	48650389	43542925	0.895017
XL332_1	6.68	97.43	92.85	46.27	6.64	97.58	93.06	46.25	44533333	44266667	39274188	34708612	0.883751
XL338_1	6.52	97.26	92.45	43.39	6.48	97.43	92.67	43.38	43466667	43200000	38778271	34866460	0.899124
XL042_1	6.22	97.18	92.52	49.34	6.16	97.4	92.81	49.33	41466667	41066667	36890068	32220727	0.873426
XL073_2	6.3	97.3	92.55	44.03	6.27	97.45	92.74	44.02	42000000	41800000	37627774	33752651	0.897014
XL078_1	6.61	97.12	92.12	44.47	6.58	97.27	92.32	44.45	44066667	43866667	39694076	35564646	0.895969
XL082_1	6.45	96.72	91.15	42.95	6.42	96.88	91.34	42.94	43000000	42800000	38990117	34834701	0.893424
XL103_1	6.87	97.08	92.02	45.11	6.84	97.22	92.21	45.09	45800000	45600000	41029715	36513744	0.889934
XL119_1	6.63	97.26	92.5	46.16	6.59	97.43	92.73	46.15	44200000	43933333	39672144	34413076	0.867437
XL129_1	6.52	96.93	91.73	45.56	6.48	97.1	91.96	45.55	43466667	43200000	39544198	35483583	0.897315
XL139_1	6.76	97.16	92.24	45.05	6.72	97.32	92.45	45.03	45066667	44800000	40978452	36863294	0.899578
XL156_1	6.66	97	91.81	44.75	6.63	97.14	91.99	44.73	44400000	44200000	40332036	35633160	0.883495
XL159_1	6.66	96.95	91.45	37.73	6.64	97.05	91.58	37.7	44400000	44266667	40045283	34101458	0.851572
XL161_1	6.76	96.7	91.19	44.61	6.71	96.89	91.44	44.59	45066667	44733333	40546199	36731993	0.905929
XL166_1	6.71	97.23	92.39	43.08	6.67	97.41	92.61	43.06	44733333	44466667	40579528	36302399	0.894599
XL167_1	7.06	97.39	92.94	46.95	7	97.57	93.19	46.95	47066667	46666667	42060500	35527396	0.844674
XL176_1	6.91	97.42	92.94	48.76	6.87	97.61	93.18	48.73	46066667	45800000	41484614	37441927	0.90255
XL182_1	6.78	96.44	90.56	44.57	6.74	96.62	90.8	44.55	45200000	44933333	40554188	38307367	0.944597
XL229_1	6.8	97.16	92.08	46.16	6.76	97.3	92.25	46.13	45333333	45066667	39282903	33883110	0.862541
XL235_1	6.45	96.23	91.45	50.8	6.12	97.61	93	49.59	43000000	40800000	35348301	31275088	0.884769
XL250_1	6.93	97.22	92.19	46.14	6.89	97.34	92.35	46.14	46200000	45933333	41900740	36571493	0.872813
XL255_1	6.57	97.39	92.55	45.41	6.54	97.5	92.69	45.41	43800000	43600000	38784332	34492793	0.889349
XL265_1	6.9	97.33	92.42	44.55	6.87	97.44	92.56	44.53	46000000	45800000	41404243	35704472	0.862338
XL268_1	6.77	97.38	92.54	46.16	6.74	97.48	92.68	46.14	45133333	44933333	40251328	35364159	0.878584
XL271_1	6.79	97.38	92.47	44	6.76	97.47	92.59	43.98	45266667	45066667	40668502	36633612	0.900786
XL278_1	6.8	97.49	92.71	44.81	6.78	97.59	92.83	44.81	45333333	45200000	40457803	35541716	0.878489
XL280_1	6.68	97.28	92.23	44.81	6.65	97.38	92.37	44.8	44533333	44333333	39130010	34988984	0.894173
XL286_1	6.67	97.45	92.63	43.45	6.64	97.55	92.75	43.44	44466667	44266667	39820637	34657939	0.870351
XL297_1	7.16	96.69	91.38	41.88	6.71	96.94	91.7	42.05	47733333	44733333	30831768	27155757	0.880772
XL309_1	6.19	97.28	92.54	43.91	6.15	97.46	92.78	43.88	41266667	41000000	36668585	32173196	0.877405
XL311_1	6.63	97.47	92.95	44.52	6.59	97.63	93.16	44.5	44200000	43933333	39846042	36065284	0.905116
XL315_1	6.33	97.86	93.56	42.75	6.31	97.94	93.67	42.75	42200000	42066667	36708785	33374811	0.909178
XL323_1	7.06	97.4	92.83	45.59	7.02	97.56	93.04	45.58	47066667	46800000	42203832	37323622	0.884366
