# Supplementary material for: Gut microbiota dysbiosis and metabolic perturbations of bile/glyceric acids in major depressive disorder with IBS comorbidity
Source: mBio. 2025 Oct 7;16(11):e02447-25. doi: 10.1128/mbio.02447-25 (PMC12607870; doi:10.1128/mbio.02447-25)
Supplement: Table S2 — Significantly different microbial taxa between groups based on metagenomic LEfSe analysis. [file mbio.02447-25-s0005.xlsx]

## Sheet: Sheet1
Supplementary Table 2.Significantly different microbial taxa between groups based on metagenomic LEfSe analysis.
MDD vs. HC
Taxa	Comparison	Method	Group	LDA	P.adj	Significance
k__Bacteria|p__Bacteroidota	HC - MDD	LEfSe	HC	5.07332	0.00160523	**
k__Bacteria|p__Bacteroidota|c__Bacteroidia	HC - MDD	LEfSe	HC	5.07114	0.00160523	**
k__Bacteria|p__Bacteroidota|c__Bacteroidia|o__Bacteroidales	HC - MDD	LEfSe	HC	5.0711	0.00160523	**
k__Bacteria|p__Firmicutes	HC - MDD	LEfSe	MDD	5.03918	0.00124127	**
k__Bacteria|p__Firmicutes|c__Clostridia|o__Eubacteriales	HC - MDD	LEfSe	MDD	5.00611	0.00124127	**
k__Bacteria|p__Firmicutes|c__Clostridia	HC - MDD	LEfSe	MDD	5.00599	0.00124127	**
k__Bacteria|p__Firmicutes|c__Clostridia|o__Eubacteriales|f__Lachnospiraceae	HC - MDD	LEfSe	MDD	4.87992	0.00167219	**
k__Bacteria|p__Bacteroidota|c__Bacteroidia|o__Bacteroidales|f__Prevotellaceae	HC - MDD	LEfSe	HC	4.71999	0.00185998	**
k__Bacteria|p__Bacteroidota|c__Bacteroidia|o__Bacteroidales|f__Prevotellaceae|g__Prevotella	HC - MDD	LEfSe	HC	4.71569	0.00182207	**
k__Bacteria|p__Bacteroidota|c__Bacteroidia|o__Bacteroidales|f__Bacteroidaceae	HC - MDD	LEfSe	HC	4.65806	0.015575	*
k__Bacteria|p__Bacteroidota|c__Bacteroidia|o__Bacteroidales|f__Prevotellaceae|g__Prevotella|s__Prevotella_copri	HC - MDD	LEfSe	HC	4.62496	0.00201833	**
k__Bacteria|p__Bacteroidota|c__Bacteroidia|o__Bacteroidales|f__Bacteroidaceae|g__Phocaeicola	HC - MDD	LEfSe	HC	4.50616	0.0116417	*
k__Bacteria|p__Actinobacteria	HC - MDD	LEfSe	MDD	4.30202	0.00578715	**
k__Bacteria|p__Firmicutes|c__Clostridia|o__Eubacteriales|f__Lachnospiraceae|g__Blautia	HC - MDD	LEfSe	MDD	4.23034	0.00207316	**
k__Bacteria|p__Firmicutes|c__Clostridia|o__Eubacteriales|f__Oscillospiraceae	HC - MDD	LEfSe	MDD	4.17732	0.0263787	*
k__Bacteria|p__Firmicutes|c__Clostridia|o__Eubacteriales|f__Lachnospiraceae|g__Mediterraneibacter	HC - MDD	LEfSe	MDD	4.16184	0.0134061	*
k__Bacteria|p__Actinobacteria|c__Actinomycetia|o__Bifidobacteriales	HC - MDD	LEfSe	MDD	4.13127	0.039963	*
k__Bacteria|p__Actinobacteria|c__Actinomycetia|o__Bifidobacteriales|f__Bifidobacteriaceae	HC - MDD	LEfSe	MDD	4.13111	0.039963	*
k__Bacteria|p__Actinobacteria|c__Actinomycetia|o__Bifidobacteriales|f__Bifidobacteriaceae|g__Bifidobacterium	HC - MDD	LEfSe	MDD	4.12479	0.039963	*
k__Bacteria|p__Firmicutes|c__Clostridia|o__Eubacteriales|f__Lachnospiraceae|g__Mediterraneibacter|s__Ruminococcus_gnavus	HC - MDD	LEfSe	MDD	3.97235	0.0230251	*
k__Bacteria|p__Firmicutes|c__Clostridia|o__Eubacteriales|f__Oscillospiraceae|g__Ruminococcus	HC - MDD	LEfSe	MDD	3.95222	0.00213196	**
k__Bacteria|p__Firmicutes|c__Clostridia|o__Eubacteriales|f__Lachnospiraceae|g__Anaerobutyricum	HC - MDD	LEfSe	MDD	3.9368	0.0440957	*
k__Bacteria|p__Firmicutes|c__Clostridia|o__Eubacteriales|f__Lachnospiraceae|g__Dorea	HC - MDD	LEfSe	MDD	3.83961	0.039355	*
k__Bacteria|p__Actinobacteria|c__Coriobacteriia	HC - MDD	LEfSe	MDD	3.74245	0.00531092	**
k__Bacteria|p__Firmicutes|c__Clostridia|o__Eubacteriales|f__Lachnospiraceae|g__Blautia|s__Blautia_obeum	HC - MDD	LEfSe	MDD	3.62874	0.0132251	*
k__Bacteria|p__Bacteroidota|c__Bacteroidia|o__Bacteroidales|f__Prevotellaceae|g__Prevotella|s__Prevotella_stercorea	HC - MDD	LEfSe	HC	3.60532	0.00227932	**
k__Bacteria|p__Actinobacteria|c__Actinomycetia|o__Bifidobacteriales|f__Bifidobacteriaceae|g__Bifidobacterium|s__Bifidobacterium_longum	HC - MDD	LEfSe	MDD	3.60526	0.0259643	*
k__Bacteria|p__Firmicutes|c__Clostridia|o__Eubacteriales|f__Lachnospiraceae|g__Blautia|s__Blautia_wexlerae	HC - MDD	LEfSe	MDD	3.56438	0.0102126	*
k__Bacteria|p__Bacteroidota|c__Bacteroidia|o__Bacteroidales|f__Tannerellaceae	HC - MDD	LEfSe	HC	3.55324	0.0301033	*
k__Bacteria|p__Bacteroidota|c__Bacteroidia|o__Bacteroidales|f__Tannerellaceae|g__Parabacteroides	HC - MDD	LEfSe	HC	3.52415	0.0416559	*
k__Bacteria|p__Firmicutes|c__Erysipelotrichia	HC - MDD	LEfSe	MDD	3.50305	0.00500156	**
k__Bacteria|p__Firmicutes|c__Erysipelotrichia|o__Erysipelotrichales	HC - MDD	LEfSe	MDD	3.50305	0.00500156	**
k__Bacteria|p__Firmicutes|c__Bacilli|o__Lactobacillales|f__Streptococcaceae|g__Streptococcus	HC - MDD	LEfSe	MDD	3.4803	0.00738758	**
k__Bacteria|p__Firmicutes|c__Bacilli	HC - MDD	LEfSe	MDD	3.46844	0.00937918	**
k__Bacteria|p__Firmicutes|c__Bacilli|o__Lactobacillales|f__Streptococcaceae	HC - MDD	LEfSe	MDD	3.46429	0.0118624	*
k__Bacteria|p__Firmicutes|c__Clostridia|o__Eubacteriales|f__Lachnospiraceae|g__Mediterraneibacter|s__Ruminococcus_torques	HC - MDD	LEfSe	MDD	3.44331	0.00882024	**
k__Bacteria|p__Firmicutes|c__Clostridia|o__Eubacteriales|f__Peptostreptococcaceae	HC - MDD	LEfSe	MDD	3.43233	0.0104317	*
k__Bacteria|p__Firmicutes|c__Bacilli|o__Lactobacillales	HC - MDD	LEfSe	MDD	3.42483	0.0162109	*
k__Bacteria|p__Actinobacteria|c__Coriobacteriia|o__Eggerthellales|f__Eggerthellaceae	HC - MDD	LEfSe	MDD	3.41022	0.0105055	*
k__Bacteria|p__Actinobacteria|c__Coriobacteriia|o__Eggerthellales	HC - MDD	LEfSe	MDD	3.40882	0.0105055	*
k__Bacteria|p__Firmicutes|c__Erysipelotrichia|o__Erysipelotrichales|f__Erysipelotrichaceae	HC - MDD	LEfSe	MDD	3.37253	0.0217638	*
k__Bacteria|p__Actinobacteria|c__Coriobacteriia|o__Eggerthellales|f__Eggerthellaceae|g__Eggerthella	HC - MDD	LEfSe	MDD	3.32482	0.00213196	**
k__Bacteria|p__Bacteroidota|c__Bacteroidia|o__Bacteroidales|f__Bacteroidaceae|g__Bacteroides|s__Bacteroides_ovatus	HC - MDD	LEfSe	HC	3.23508	0.01305	*
k__Bacteria|p__Actinobacteria|c__Coriobacteriia|o__Eggerthellales|f__Eggerthellaceae|g__Eggerthella|s__Eggerthella_lenta	HC - MDD	LEfSe	MDD	3.22616	0.00406618	**
k__Bacteria|p__Firmicutes|c__Clostridia|o__Eubacteriales|f__Peptostreptococcaceae|g__Clostridioides	HC - MDD	LEfSe	MDD	3.2121	0.00213196	**
k__Bacteria|p__Firmicutes|c__Clostridia|o__Eubacteriales|f__Peptostreptococcaceae|g__Clostridioides|s__Clostridioides_difficile	HC - MDD	LEfSe	MDD	3.21154	0.00213196	**
k__Bacteria|p__Firmicutes|c__Clostridia|o__Eubacteriales|f__Oscillospiraceae|g__Flavonifractor	HC - MDD	LEfSe	MDD	3.19008	0.00510584	**
k__Bacteria|p__Firmicutes|c__Clostridia|o__Eubacteriales|f__Lachnospiraceae|g__Enterocloster	HC - MDD	LEfSe	MDD	3.18394	0.00160523	**
k__Bacteria|p__Bacteroidota|c__Bacteroidia|o__Bacteroidales|f__Tannerellaceae|g__Parabacteroides|s__Parabacteroides_distasonis	HC - MDD	LEfSe	HC	3.18185	0.0230251	*
k__Bacteria|p__Firmicutes|c__Clostridia|o__Eubacteriales|f__Oscillospiraceae|g__Flavonifractor|s__Flavonifractor_plautii	HC - MDD	LEfSe	MDD	3.1673	0.00374783	**
k__Bacteria|p__Firmicutes|c__Clostridia|o__Eubacteriales|f__Lachnospiraceae|g__Dorea|s__Dorea_formicigenerans	HC - MDD	LEfSe	MDD	3.15737	0.0132251	*
k__Bacteria|p__Firmicutes|c__Erysipelotrichia|o__Erysipelotrichales|f__Coprobacillaceae|g__Coprobacillus	HC - MDD	LEfSe	MDD	3.12825	0.00981428	**
k__Bacteria|p__Bacteroidota|c__Bacteroidia|o__Bacteroidales|f__Bacteroidaceae|g__Phocaeicola|s__Phocaeicola_coprophilus	HC - MDD	LEfSe	HC	3.03893	0.00801324	**
k__Bacteria|p__Firmicutes|c__Clostridia|o__Eubacteriales|f__Lachnospiraceae|g__Enterocloster|s__Enterocloster_bolteae	HC - MDD	LEfSe	MDD	3.01997	0.00160523	**
k__Bacteria|p__Firmicutes|c__Erysipelotrichia|o__Erysipelotrichales|f__Erysipelotrichaceae|g__Erysipelatoclostridium	HC - MDD	LEfSe	MDD	2.98615	0.0188659	*
k__Bacteria|p__Firmicutes|c__Erysipelotrichia|o__Erysipelotrichales|f__Coprobacillaceae	HC - MDD	LEfSe	MDD	2.98312	0.00274184	**
k__Bacteria|p__Firmicutes|c__Clostridia|o__Eubacteriales|f__Lachnospiraceae|g__Blautia|s__Blautia_faecis	HC - MDD	LEfSe	MDD	2.96747	0.0034469	**
k__Bacteria|p__Bacteroidota|c__Bacteroidia|o__Bacteroidales|f__Barnesiellaceae	HC - MDD	LEfSe	HC	2.96337	0.00708565	**
k__Bacteria|p__Firmicutes|c__Clostridia|o__Eubacteriales|f__Lachnospiraceae|g__Blautia|s__Blautia_hansenii	HC - MDD	LEfSe	MDD	2.91384	0.0190143	*
k__Bacteria|p__Firmicutes|c__Clostridia|o__Eubacteriales|f__Lachnospiraceae|g__Lachnoclostridium	HC - MDD	LEfSe	MDD	2.90407	0.00160523	**
k__Bacteria|p__Firmicutes|c__Erysipelotrichia|o__Erysipelotrichales|f__Erysipelotrichaceae|g__Faecalibacillus	HC - MDD	LEfSe	MDD	2.90352	0.0247883	*
k__Bacteria|p__Bacteroidota|c__Bacteroidia|o__Bacteroidales|f__Bacteroidaceae|g__Bacteroides|s__Bacteroides_eggerthii	HC - MDD	LEfSe	HC	2.87769	0.039355	*
k__Bacteria|p__Firmicutes|c__Clostridia|o__Eubacteriales|f__Lachnospiraceae|g__Tyzzerella	HC - MDD	LEfSe	MDD	2.87132	0.0200747	*
k__Bacteria|p__Firmicutes|c__Clostridia|o__Eubacteriales|f__Lachnospiraceae|g__Tyzzerella|s__Tyzzerella_nexilis	HC - MDD	LEfSe	MDD	2.86915	0.0217638	*
k__Bacteria|p__Bacteroidota|c__Bacteroidia|o__Bacteroidales|f__Bacteroidaceae|g__Bacteroides|s__Bacteroides_intestinalis	HC - MDD	LEfSe	HC	2.85692	0.00830171	**
k__Bacteria|p__Firmicutes|c__Clostridia|o__Eubacteriales|f__Lachnospiraceae|g__Blautia|s__Blautia_caecimuris	HC - MDD	LEfSe	MDD	2.82568	0.0225464	*
k__Bacteria|p__Firmicutes|c__Clostridia|o__Eubacteriales|f__Lachnospiraceae|g__Lachnoclostridium|s__Clostridium_scindens	HC - MDD	LEfSe	MDD	2.80439	0.00267009	**
k__Bacteria|p__Bacteroidota|c__Bacteroidia|o__Bacteroidales|f__Barnesiellaceae|g__Barnesiella	HC - MDD	LEfSe	HC	2.80092	0.0339997	*
k__Bacteria|p__Bacteroidota|c__Bacteroidia|o__Bacteroidales|f__Prevotellaceae|g__Prevotella|s__Prevotella_sp_CAG_617	HC - MDD	LEfSe	HC	2.75662	0.0208713	*
k__Bacteria|p__Firmicutes|c__Erysipelotrichia|o__Erysipelotrichales|f__Erysipelotrichaceae|g__Erysipelatoclostridium|s__Erysipelatoclostridium_ramosum	HC - MDD	LEfSe	MDD	2.72606	0.0220295	*
k__Bacteria|p__Bacteroidota|c__Bacteroidia|o__Bacteroidales|f__Prevotellaceae|g__Paraprevotella	HC - MDD	LEfSe	HC	2.7078	0.0322365	*
k__Bacteria|p__Firmicutes|c__Erysipelotrichia|o__Erysipelotrichales|f__Erysipelotrichaceae|g__Faecalibacillus|s__Faecalibacillus_intestinalis	HC - MDD	LEfSe	MDD	2.69426	0.0290371	*
k__Bacteria|p__Actinobacteria|c__Actinomycetia|o__Micrococcales	HC - MDD	LEfSe	MDD	2.68466	0.0319268	*
k__Bacteria|p__Firmicutes|c__Clostridia|o__Eubacteriales|f__Lachnospiraceae|g__unclassified_Lachnospiraceae_genus|s__Lachnospiraceae_bacterium_6_1_37FAA	HC - MDD	LEfSe	MDD	2.65252	0.00376191	**
k__Bacteria|p__Bacteroidota|c__Bacteroidia|o__Bacteroidales|f__Bacteroidaceae|g__Bacteroides|s__Bacteroides_sp_CAG_530	HC - MDD	LEfSe	HC	2.64344	0.000361511	***
k__Bacteria|p__Bacteroidota|c__Bacteroidia|o__Bacteroidales|f__Prevotellaceae|g__Prevotella|s__Prevotella_copri_CAG_164	HC - MDD	LEfSe	HC	2.621	0.0104317	*
k__Bacteria|p__Firmicutes|c__Erysipelotrichia|o__Erysipelotrichales|f__Erysipelotrichaceae|g__Holdemanella	HC - MDD	LEfSe	MDD	2.60058	0.0385773	*
k__Bacteria|p__Firmicutes|c__Clostridia|o__Eubacteriales|f__Clostridiaceae|g__Hungatella	HC - MDD	LEfSe	MDD	2.59851	0.00124127	**
k__Bacteria|p__Bacteroidota|c__Bacteroidia|o__Bacteroidales|f__Bacteroidaceae|g__Bacteroides|s__Bacteroides_finegoldii	HC - MDD	LEfSe	HC	2.58376	0.0217638	*
k__Bacteria|p__Bacteroidota|c__Bacteroidia|o__Bacteroidales|f__Bacteroidaceae|g__Bacteroides|s__Bacteroides_plebeius_CAG_211	HC - MDD	LEfSe	HC	2.57392	0.0128009	*
k__Bacteria|p__Firmicutes|c__Clostridia|o__Eubacteriales|f__Clostridiaceae|g__Hungatella|s__Hungatella_hathewayi	HC - MDD	LEfSe	MDD	2.5727	0.00124127	**
k__Bacteria|p__Firmicutes|c__Bacilli|o__Lactobacillales|f__Streptococcaceae|g__Streptococcus|s__Streptococcus_parasanguinis	HC - MDD	LEfSe	MDD	2.57128	0.0426244	*
k__Bacteria|p__Firmicutes|c__Clostridia|o__Eubacteriales|f__Lachnospiraceae|g__Anaerostipes|s__Anaerostipes_caccae	HC - MDD	LEfSe	MDD	2.55679	0.00778586	**
k__Bacteria|p__Firmicutes|c__Clostridia|o__Eubacteriales|f__Lachnospiraceae|g__unclassified_Lachnospiraceae_genus|s__Lachnospiraceae_bacterium	HC - MDD	LEfSe	MDD	2.55621	0.00124214	**
k__Bacteria|p__Bacteroidota|c__Bacteroidia|o__Bacteroidales|f__Prevotellaceae|g__Prevotella|s__Prevotella_stercorea_CAG_629	HC - MDD	LEfSe	HC	2.55202	0.00209813	**
k__Bacteria|p__Bacteroidota|c__Bacteroidia|o__Bacteroidales|f__Muribaculaceae	HC - MDD	LEfSe	HC	2.52429	0.0128009	*
k__Bacteria|p__Actinobacteria|c__Coriobacteriia|o__Eggerthellales|f__Eggerthellaceae|g__Eggerthella|s__Eggerthella_sinensis	HC - MDD	LEfSe	MDD	2.52422	0.021393	*
k__Bacteria|p__Bacteroidota|c__Bacteroidia|o__Bacteroidales|f__Prevotellaceae|g__Prevotella|s__Prevotella_sp_CAG_732	HC - MDD	LEfSe	HC	2.5209	0.00124127	**
k__Bacteria|p__Bacteroidota|c__Bacteroidia|o__Bacteroidales|f__Muribaculaceae|g__unclassified_Muribaculaceae_genus	HC - MDD	LEfSe	HC	2.48005	0.0220295	*
k__Bacteria|p__Bacteroidota|c__Bacteroidia|o__Bacteroidales|f__Barnesiellaceae|g__Coprobacter	HC - MDD	LEfSe	HC	2.47771	0.00201833	**
k__Bacteria|p__Firmicutes|c__Clostridia|o__Eubacteriales|f__Lachnospiraceae|g__Enterocloster|s__Enterocloster_clostridioformis	HC - MDD	LEfSe	MDD	2.47624	0.00122055	**
k__Bacteria|p__Firmicutes|c__Erysipelotrichia|o__Erysipelotrichales|f__Erysipelotrichaceae|g__Erysipelatoclostridium|s__Clostridium_innocuum	HC - MDD	LEfSe	MDD	2.47433	0.0208713	*
k__Bacteria|p__Bacteroidota|c__Bacteroidia|o__Bacteroidales|f__Prevotellaceae|g__Prevotella|s__Prevotella_sp_AM23_5	HC - MDD	LEfSe	HC	2.46046	0.0284574	*
k__Bacteria|p__Firmicutes|c__Clostridia|o__Eubacteriales|f__Lachnospiraceae|g__Blautia|s__Blautia_glucerasea	HC - MDD	LEfSe	MDD	2.4578	0.00623963	**
k__Bacteria|p__Bacteroidota|c__unclassified_Bacteroidota_class|o__unclassified_Bacteroidota_order	HC - MDD	LEfSe	HC	2.45267	0.00160523	**
k__Bacteria|p__Bacteroidota|c__unclassified_Bacteroidota_class|o__unclassified_Bacteroidota_order|f__unclassified_Bacteroidota_family	HC - MDD	LEfSe	HC	2.45267	0.00160523	**
k__Bacteria|p__Bacteroidota|c__unclassified_Bacteroidota_class|o__unclassified_Bacteroidota_order|f__unclassified_Bacteroidota_family|g__unclassified_Bacteroidota_genus	HC - MDD	LEfSe	HC	2.45267	0.00160523	**
k__Bacteria|p__Bacteroidota|c__unclassified_Bacteroidota_class	HC - MDD	LEfSe	HC	2.45181	0.00160523	**
k__Bacteria|p__Firmicutes|c__Bacilli|o__Bacillales	HC - MDD	LEfSe	MDD	2.45022	0.00708565	**
k__Bacteria|p__Firmicutes|c__Clostridia|o__Eubacteriales|f__Lachnospiraceae|g__Faecalimonas	HC - MDD	LEfSe	MDD	2.44183	0.00160523	**
k__Bacteria|p__Firmicutes|c__Clostridia|o__Eubacteriales|f__Lachnospiraceae|g__Faecalimonas|s__Faecalimonas_umbilicata	HC - MDD	LEfSe	MDD	2.44183	0.00160523	**
k__Bacteria|p__Bacteroidota|c__Bacteroidia|o__Bacteroidales|f__Prevotellaceae|g__Prevotella|s__Prevotella_sp_AM34_19LB	HC - MDD	LEfSe	HC	2.43539	0.0267924	*
k__Bacteria|p__Bacteroidota|c__Bacteroidia|o__Bacteroidales|f__Prevotellaceae|g__Prevotella|s__Prevotella_sp_CAG_604	HC - MDD	LEfSe	HC	2.41602	0.00124214	**
k__Bacteria|p__Firmicutes|c__Bacilli|o__Lactobacillales|f__Streptococcaceae|g__Streptococcus|s__Streptococcus_pneumoniae	HC - MDD	LEfSe	MDD	2.40362	0.00376191	**
k__Bacteria|p__Bacteroidota|c__Bacteroidia|o__Bacteroidales|f__Prevotellaceae|g__Prevotella|s__Prevotella_sp_TF12_30	HC - MDD	LEfSe	HC	2.40337	0.00770468	**
k__Bacteria|p__Firmicutes|c__Clostridia|o__Eubacteriales|f__Oscillospiraceae|g__Ruminococcus|s__Ruminococcus_sp_CAG_17	HC - MDD	LEfSe	MDD	2.37062	0.00409991	**
k__Bacteria|p__Bacteroidota|c__Bacteroidia|o__Bacteroidales|f__Tannerellaceae|g__Tannerella	HC - MDD	LEfSe	HC	2.36661	0.00160523	**
k__Bacteria|p__Actinobacteria|c__Actinomycetia|o__Bifidobacteriales|f__Bifidobacteriaceae|g__Bifidobacterium|s__Bifidobacterium_breve	HC - MDD	LEfSe	MDD	2.3624	0.0465473	*
k__Bacteria|p__Bacteroidota|c__Bacteroidia|o__Bacteroidales|f__Prevotellaceae|g__Prevotella|s__Prevotella_hominis	HC - MDD	LEfSe	HC	2.35604	0.0150843	*
k__Bacteria|p__Firmicutes|c__Clostridia|o__Eubacteriales|f__Oscillospiraceae|g__Ruminococcus|s__Ruminococcus_sp_AM58_7XD	HC - MDD	LEfSe	MDD	2.34942	0.0287457	*
k__Bacteria|p__Bacteroidota|c__Bacteroidia|o__Bacteroidales|f__Prevotellaceae|g__Prevotella|s__Prevotella_sp_CAG_520	HC - MDD	LEfSe	HC	2.34913	0.00124127	**
k__Bacteria|p__Firmicutes|c__Bacilli|o__Lactobacillales|f__Enterococcaceae	HC - MDD	LEfSe	MDD	2.33463	0.0220295	*
k__Bacteria|p__Firmicutes|c__Bacilli|o__Lactobacillales|f__Enterococcaceae|g__Enterococcus	HC - MDD	LEfSe	MDD	2.33296	0.0220295	*
k__Bacteria|p__Firmicutes|c__Erysipelotrichia|o__Erysipelotrichales|f__Erysipelotrichaceae|g__Absiella	HC - MDD	LEfSe	MDD	2.32462	0.0143049	*
k__Bacteria|p__Firmicutes|c__Clostridia|o__Eubacteriales|f__Lachnospiraceae|g__Blautia|s__Blautia_sp_CAG_257	HC - MDD	LEfSe	MDD	2.32333	0.00406618	**
k__Bacteria|p__Firmicutes|c__Clostridia|o__Eubacteriales|f__Lachnospiraceae|g__Blautia|s__Blautia_sp_CAG_237	HC - MDD	LEfSe	MDD	2.32009	0.0181177	*
k__Bacteria|p__Bacteroidota|c__Bacteroidia|o__Bacteroidales|f__unclassified_Bacteroidales_family	HC - MDD	LEfSe	HC	2.31964	0.0319268	*
k__Bacteria|p__Bacteroidota|c__Bacteroidia|o__Bacteroidales|f__unclassified_Bacteroidales_family|g__unclassified_Bacteroidales_genus	HC - MDD	LEfSe	HC	2.31687	0.0310668	*
k__Bacteria|p__Firmicutes|c__Clostridia|o__Eubacteriales|f__Lachnospiraceae|g__unclassified_Lachnospiraceae_genus|s__Lachnospiraceae_bacterium_A4	HC - MDD	LEfSe	MDD	2.31191	0.00770468	**
k__Bacteria|p__Firmicutes|c__Clostridia|o__Eubacteriales|f__Lachnospiraceae|g__unclassified_Lachnospiraceae_genus|s__Lachnospiraceae_bacterium_9_1_43BFAA	HC - MDD	LEfSe	MDD	2.30945	0.0319268	*
k__Bacteria|p__Firmicutes|c__Clostridia|o__Eubacteriales|f__Oscillospiraceae|g__Ruminococcus|s__Ruminococcus_sp_CAG_60	HC - MDD	LEfSe	MDD	2.30815	0.00124127	**
k__Bacteria|p__Bacteroidota|c__Bacteroidia|o__Bacteroidales|f__Bacteroidaceae|g__Bacteroides|s__Bacteroides_mediterraneensis	HC - MDD	LEfSe	HC	2.29935	0.0423432	*
k__Bacteria|p__Firmicutes|c__Clostridia|o__Eubacteriales|f__Lachnospiraceae|g__Blautia|s__Blautia_producta	HC - MDD	LEfSe	MDD	2.29639	0.00409991	**
k__Bacteria|p__Proteobacteria|c__Gammaproteobacteria|o__Enterobacterales|f__Enterobacteriaceae|g__Salmonella	HC - MDD	LEfSe	HC	2.29082	0.00937918	**
k__Bacteria|p__Bacteroidota|c__Bacteroidia|o__Bacteroidales|f__Prevotellaceae|g__Prevotella|s__Prevotella_sp_885	HC - MDD	LEfSe	HC	2.27916	0.0181177	*
k__Bacteria|p__Proteobacteria|c__Gammaproteobacteria|o__Enterobacterales|f__Enterobacteriaceae|g__Salmonella|s__Salmonella_enterica	HC - MDD	LEfSe	HC	2.27102	0.0132251	*
k__Archaea	HC - MDD	LEfSe	MDD	2.27095	0.0181177	*
k__Bacteria|p__Firmicutes|c__Clostridia|o__Eubacteriales|f__Lachnospiraceae|g__Lachnoclostridium|s__Clostridium_symbiosum	HC - MDD	LEfSe	MDD	2.26807	0.00389505	**
k__Archaea|p__Euryarchaeota	HC - MDD	LEfSe	MDD	2.26083	0.0204445	*
k__Bacteria|p__Firmicutes|c__Clostridia|o__Eubacteriales|f__Eubacteriaceae|g__Eubacterium|s__Eubacterium_sp_An11	HC - MDD	LEfSe	MDD	2.26039	0.00836208	**
k__Bacteria|p__Bacteroidota|c__Bacteroidia|o__Bacteroidales|f__Barnesiellaceae|g__Coprobacter|s__Coprobacter_secundus	HC - MDD	LEfSe	HC	2.25601	0.0034469	**
k__Bacteria|p__Actinobacteria|c__Actinomycetia|o__Corynebacteriales|f__Mycobacteriaceae|g__Mycobacteroides	HC - MDD	LEfSe	MDD	2.2426	0.0105055	*
k__Bacteria|p__Actinobacteria|c__Actinomycetia|o__Corynebacteriales|f__Mycobacteriaceae|g__Mycobacteroides|s__Mycobacteroides_abscessus	HC - MDD	LEfSe	MDD	2.24011	0.0106998	*
k__Bacteria|p__Bacteroidota|c__Bacteroidia|o__Bacteroidales|f__Tannerellaceae|g__Parabacteroides|s__Parabacteroides_johnsonii	HC - MDD	LEfSe	HC	2.23878	0.0457586	*
k__Bacteria|p__Firmicutes|c__Erysipelotrichia|o__Erysipelotrichales|f__Erysipelotrichaceae|g__Faecalibacillus|s__Faecalibacillus_faecis	HC - MDD	LEfSe	MDD	2.23361	0.0324183	*
k__Bacteria|p__Bacteroidota|c__Bacteroidia|o__Bacteroidales|f__Rikenellaceae|g__Alistipes|s__Alistipes_finegoldii_CAG_68	HC - MDD	LEfSe	HC	2.22976	0.0290371	*
k__Bacteria|p__Proteobacteria|c__Gammaproteobacteria|o__Moraxellales	HC - MDD	LEfSe	HC	2.20699	0.0310668	*
k__Bacteria|p__Proteobacteria|c__Gammaproteobacteria|o__Moraxellales|f__Moraxellaceae	HC - MDD	LEfSe	HC	2.20699	0.0310668	*
k__Bacteria|p__Proteobacteria|c__Gammaproteobacteria|o__Moraxellales|f__Moraxellaceae|g__Acinetobacter	HC - MDD	LEfSe	HC	2.2034	0.0301033	*
k__Bacteria|p__Proteobacteria|c__Gammaproteobacteria|o__Moraxellales|f__Moraxellaceae|g__Acinetobacter|s__Acinetobacter_baumannii	HC - MDD	LEfSe	HC	2.20121	0.0319268	*
k__Bacteria|p__Actinobacteria|c__Actinomycetia|o__Micrococcales|f__Microbacteriaceae	HC - MDD	LEfSe	MDD	2.1979	0.00500156	**
k__Bacteria|p__Bacteroidota|c__Bacteroidia|o__Bacteroidales|f__Porphyromonadaceae	HC - MDD	LEfSe	HC	2.17459	0.0105055	*
k__Bacteria|p__Actinobacteria|c__Actinomycetia|o__Bifidobacteriales|f__Bifidobacteriaceae|g__Bifidobacterium|s__Bifidobacterium_adolescentis_CAG_119	HC - MDD	LEfSe	MDD	2.17204	0.0476228	*
k__Bacteria|p__Firmicutes|c__Clostridia|o__Eubacteriales|f__Oscillospiraceae|g__Ruminococcus|s__Ruminococcus_sp_1001095IJ_161003_G2	HC - MDD	LEfSe	MDD	2.16596	0.0235647	*
k__Bacteria|p__Firmicutes|c__Clostridia|o__Eubacteriales|f__Oscillospiraceae|g__Ruminococcus|s__Ruminococcus_sp_AM42_11	HC - MDD	LEfSe	MDD	2.16454	0.00589153	**
k__Bacteria|p__Bacteroidota|c__Bacteroidia|o__Bacteroidales|f__Porphyromonadaceae|g__Porphyromonas	HC - MDD	LEfSe	HC	2.16202	0.0134061	*
k__Bacteria|p__Actinobacteria|c__Actinomycetia|o__Bifidobacteriales|f__Bifidobacteriaceae|g__Bifidobacterium|s__Bifidobacterium_longum_CAG_69	HC - MDD	LEfSe	MDD	2.15657	0.0385773	*
k__Bacteria|p__Firmicutes|c__Clostridia|o__Eubacteriales|f__Oscillospiraceae|g__Ruminococcus|s__Ruminococcus_sp_CAG_90	HC - MDD	LEfSe	MDD	2.14635	0.00770468	**
k__Bacteria|p__Actinobacteria|c__Actinomycetia|o__Streptomycetales|f__Streptomycetaceae|g__Streptomyces	HC - MDD	LEfSe	MDD	2.14177	0.0465473	*
k__Bacteria|p__Firmicutes|c__Clostridia|o__Eubacteriales|f__Oscillospiraceae|g__Ruminococcus|s__Ruminococcus_sp_AF31_8BH	HC - MDD	LEfSe	MDD	2.14164	0.0134061	*
k__Bacteria|p__Bacteroidota|c__Bacteroidia|o__Bacteroidales|f__Rikenellaceae|g__Alistipes|s__Alistipes_sp_CAG_53	HC - MDD	LEfSe	HC	2.14161	0.0449851	*
k__Bacteria|p__Actinobacteria|c__Actinomycetia|o__Streptomycetales	HC - MDD	LEfSe	MDD	2.13879	0.0465473	*
k__Bacteria|p__Actinobacteria|c__Actinomycetia|o__Streptomycetales|f__Streptomycetaceae	HC - MDD	LEfSe	MDD	2.13851	0.0494211	*
k__Bacteria|p__Firmicutes|c__Erysipelotrichia|o__Erysipelotrichales|f__Erysipelotrichaceae|g__Erysipelatoclostridium|s__Clostridium_spiroforme	HC - MDD	LEfSe	MDD	2.1372	0.0149254	*
k__Bacteria|p__Bacteroidota|c__Bacteroidia|o__Bacteroidales|f__Bacteroidaceae|g__Bacteroides|s__Bacteroides_sp_CAG_633	HC - MDD	LEfSe	HC	2.13555	0.00207316	**
k__Bacteria|p__Bacteroidota|c__Bacteroidia|o__Bacteroidales|f__Prevotellaceae|g__Prevotella|s__Prevotella_sp_AM42_24	HC - MDD	LEfSe	HC	2.13406	0.0111524	*
k__Bacteria|p__Firmicutes|c__Erysipelotrichia|o__Erysipelotrichales|f__Coprobacillaceae|g__Coprobacillus|s__Coprobacillus_sp_AF36_10BH	HC - MDD	LEfSe	MDD	2.12704	0.0317476	*
k__Bacteria|p__Bacteroidota|c__Bacteroidia|o__Bacteroidales|f__Bacteroidaceae|g__Bacteroides|s__Bacteroides_sp_CAG_875	HC - MDD	LEfSe	HC	2.1253	0.0033793	**
k__Bacteria|p__unclassified_Bacteria_phylum|c__unclassified_Bacteria_class|o__unclassified_Bacteria_order|f__unclassified_Bacteria_family|g__unclassified_Bacteria_genus|s__uncultured_bacterium	HC - MDD	LEfSe	MDD	2.12172	0.0158893	*
k__Bacteria|p__Firmicutes|c__Clostridia|o__Eubacteriales|f__Lachnospiraceae|g__Blautia|s__Blautia_schinkii	HC - MDD	LEfSe	MDD	2.12161	0.0310668	*
k__Bacteria|p__Firmicutes|c__unclassified_Firmicutes_class|o__unclassified_Firmicutes_order|f__unclassified_Firmicutes_family|g__unclassified_Firmicutes_genus|s__Firmicutes_bacterium_AM31_12AC	HC - MDD	LEfSe	MDD	2.11266	0.0372229	*
k__Bacteria|p__Bacteroidota|c__Bacteroidia|o__Bacteroidales|f__Prevotellaceae|g__Prevotella|s__Prevotella_sp_CAG_755	HC - MDD	LEfSe	HC	2.11214	0.00122055	**
k__Bacteria|p__Bacteroidota|c__Bacteroidia|o__Bacteroidales|f__Bacteroidaceae|g__Bacteroides|s__Bacteroides_sp_CAG_443	HC - MDD	LEfSe	HC	2.10985	0.00981428	**
k__Bacteria|p__Bacteroidota|c__Bacteroidia|o__Bacteroidales|f__Bacteroidaceae|g__Bacteroides|s__Bacteroides_ovatus_CAG_22	HC - MDD	LEfSe	HC	2.10921	0.00160523	**
k__Bacteria|p__Bacteroidota|c__Bacteroidia|o__Bacteroidales|f__Tannerellaceae|g__Parabacteroides|s__Parabacteroides_johnsonii_CAG_246	HC - MDD	LEfSe	HC	2.09792	0.0033793	**
k__Bacteria|p__Proteobacteria|c__Gammaproteobacteria|o__Pasteurellales|f__Pasteurellaceae|g__Haemophilus|s__Haemophilus_sputorum	HC - MDD	LEfSe	HC	2.09061	0.0244226	*
k__Bacteria|p__Bacteroidota|c__Bacteroidia|o__Bacteroidales|f__Bacteroidaceae|g__Bacteroides|s__Bacteroides_stercoris_CAG_120	HC - MDD	LEfSe	HC	2.08623	0.0128009	*
k__Bacteria|p__Firmicutes|c__Clostridia|o__Eubacteriales|f__Oscillospiraceae|g__Ruminococcus|s__Ruminococcus_sp_AM50_15BH	HC - MDD	LEfSe	MDD	2.0843	0.0102126	*
k__Bacteria|p__Bacteroidota|c__Bacteroidia|o__Bacteroidales|f__Bacteroidaceae|g__unclassified_Bacteroidaceae_genus|s__Bacteroidaceae_bacterium	HC - MDD	LEfSe	HC	2.08372	0.00981428	**
k__Bacteria|p__Bacteroidota|c__Bacteroidia|o__Bacteroidales|f__Bacteroidaceae|g__unclassified_Bacteroidaceae_genus	HC - MDD	LEfSe	HC	2.08289	0.00999865	**
k__Bacteria|p__Bacteroidota|c__Flavobacteriia	HC - MDD	LEfSe	HC	2.08227	0.0099858	**
k__Bacteria|p__Bacteroidota|c__Flavobacteriia|o__Flavobacteriales	HC - MDD	LEfSe	HC	2.08084	0.00999865	**
k__Bacteria|p__Bacteroidota|c__Bacteroidia|o__Bacteroidales|f__unclassified_Bacteroidales_family|g__unclassified_Bacteroidales_genus|s__Bacteroidales_bacterium_Barb7	HC - MDD	LEfSe	HC	2.08073	0.0106998	*
k__Bacteria|p__Firmicutes|c__Clostridia|o__Eubacteriales|f__Oscillospiraceae|g__Ruminococcus|s__Ruminococcus_sp_OF02_6	HC - MDD	LEfSe	MDD	2.07785	0.0304611	*
k__Bacteria|p__Bacteroidota|c__Bacteroidia|o__Bacteroidales|f__Bacteroidaceae|g__Bacteroides|s__Bacteroides_coprophilus_CAG_333	HC - MDD	LEfSe	HC	2.07735	0.0465473	*
k__Bacteria|p__Firmicutes|c__Bacilli|o__Lactobacillales|f__Streptococcaceae|g__Streptococcus|s__Streptococcus_vestibularis	HC - MDD	LEfSe	MDD	2.06944	0.0498782	*
k__Bacteria|p__Bacteroidota|c__Bacteroidia|o__Bacteroidales|f__Prevotellaceae|g__Prevotella|s__Prevotella_sp_CAG_891	HC - MDD	LEfSe	HC	2.06124	0.0319268	*
k__Bacteria|p__Firmicutes|c__Erysipelotrichia|o__Erysipelotrichales|f__Erysipelotrichaceae|g__Faecalibacillus|s__Faecalibacillus_sp_MSK20_93	HC - MDD	LEfSe	MDD	2.04671	0.0425321	*
k__Bacteria|p__Bacteroidota|c__Bacteroidia|o__Bacteroidales|f__Prevotellaceae|g__Paraprevotella|s__Paraprevotella_xylaniphila	HC - MDD	LEfSe	HC	2.04659	0.0158893	*
k__Bacteria|p__Firmicutes|c__unclassified_Firmicutes_class|o__unclassified_Firmicutes_order|f__unclassified_Firmicutes_family|g__unclassified_Firmicutes_genus|s__Firmicutes_bacterium_CAG_65	HC - MDD	LEfSe	MDD	2.03956	0.00770468	**
k__Bacteria|p__Firmicutes|c__Clostridia|o__Eubacteriales|f__Oscillospiraceae|g__Ruminococcus|s__Ruminococcus_sp_CAG_9	HC - MDD	LEfSe	MDD	2.03169	0.00582102	**
k__Bacteria|p__Actinobacteria|c__Actinomycetia|o__Bifidobacteriales|f__Bifidobacteriaceae|g__Bifidobacterium|s__Bifidobacterium_bifidum_CAG_234	HC - MDD	LEfSe	MDD	2.03157	0.0385773	*
k__Bacteria|p__Firmicutes|c__Erysipelotrichia|o__Erysipelotrichales|f__Erysipelotrichaceae|g__Solobacterium	HC - MDD	LEfSe	MDD	2.01949	0.00381296	**
k__Bacteria|p__Firmicutes|c__Erysipelotrichia|o__Erysipelotrichales|f__Erysipelotrichaceae|g__Solobacterium|s__Solobacterium_moorei	HC - MDD	LEfSe	MDD	2.01949	0.00381296	**
k__Bacteria|p__Firmicutes|c__Clostridia|o__Eubacteriales|f__Oscillospiraceae|g__Ruminococcus|s__Ruminococcus_sp_AF25_23LB	HC - MDD	LEfSe	MDD	2.01684	0.0301033	*
k__Bacteria|p__Bacteroidota|c__Bacteroidia|o__Bacteroidales|f__Prevotellaceae|g__Prevotella|s__Prevotella_sp_CAG_1092	HC - MDD	LEfSe	HC	2.01492	0.00160523	**
k__Bacteria|p__Bacteroidota|c__Bacteroidia|o__Bacteroidales|f__Bacteroidaceae|g__Bacteroides|s__Bacteroides_clarus_CAG_160	HC - MDD	LEfSe	HC	2.00666	0.0235647	*
k__Bacteria|p__Firmicutes|c__Clostridia|o__Eubacteriales|f__Lachnospiraceae|g__Blautia|s__Blautia_sp_MSJ_9	HC - MDD	LEfSe	MDD	2.00529	0.0116417	*
k__Bacteria|p__Firmicutes|c__Clostridia|o__Eubacteriales|f__Lachnospiraceae|g__Anaerotignum	HC - MDD	LEfSe	MDD	2.00526	0.0364523	*
k__Bacteria|p__Bacteroidota|c__Bacteroidia|o__Bacteroidales|f__Bacteroidaceae|g__Bacteroides|s__Bacteroides_acidifaciens	HC - MDD	LEfSe	HC	2.0048	0.0225464	*
k__Bacteria|p__Firmicutes|c__Bacilli|o__Lactobacillales|f__Carnobacteriaceae	HC - MDD	LEfSe	MDD	2.00222	0.0033793	**
MDD with IBS vs. HC
Taxa	Comparison	Method	Group	LDA	P.adj	Significance
k__Bacteria|p__Bacteroidota|c__Bacteroidia	HC - MDD with IBS	LEfSe	HC	5.13119	0.00121483	**
k__Bacteria|p__Bacteroidota|c__Bacteroidia|o__Bacteroidales	HC - MDD with IBS	LEfSe	HC	5.13117	0.00121483	**
k__Bacteria|p__Bacteroidota	HC - MDD with IBS	LEfSe	HC	5.13075	0.00121483	**
k__Bacteria|p__Firmicutes	HC - MDD with IBS	LEfSe	MDD with IBS	5.00203	0.00248317	**
k__Bacteria|p__Firmicutes|c__Clostridia	HC - MDD with IBS	LEfSe	MDD with IBS	4.93801	0.00678657	**
k__Bacteria|p__Firmicutes|c__Clostridia|o__Eubacteriales	HC - MDD with IBS	LEfSe	MDD with IBS	4.93776	0.00678657	**
k__Bacteria|p__Bacteroidota|c__Bacteroidia|o__Bacteroidales|f__Prevotellaceae	HC - MDD with IBS	LEfSe	HC	4.84605	0.00525811	**
k__Bacteria|p__Bacteroidota|c__Bacteroidia|o__Bacteroidales|f__Prevotellaceae|g__Prevotella	HC - MDD with IBS	LEfSe	HC	4.84116	0.00434938	**
k__Bacteria|p__Bacteroidota|c__Bacteroidia|o__Bacteroidales|f__Prevotellaceae|g__Prevotella|s__Prevotella_copri	HC - MDD with IBS	LEfSe	HC	4.7742	0.00577111	**
k__Bacteria|p__Firmicutes|c__Clostridia|o__Eubacteriales|f__Lachnospiraceae	HC - MDD with IBS	LEfSe	MDD with IBS	4.72914	0.0203143	*
k__Bacteria|p__Actinobacteria	HC - MDD with IBS	LEfSe	MDD with IBS	4.58313	0.00376442	**
k__Bacteria|p__Bacteroidota|c__Bacteroidia|o__Bacteroidales|f__Bacteroidaceae|g__Phocaeicola	HC - MDD with IBS	LEfSe	HC	4.57464	0.01349	*
k__Bacteria|p__Actinobacteria|c__Actinomycetia	HC - MDD with IBS	LEfSe	MDD with IBS	4.44367	0.014389	*
k__Bacteria|p__Actinobacteria|c__Actinomycetia|o__Bifidobacteriales	HC - MDD with IBS	LEfSe	MDD with IBS	4.40153	0.0190517	*
k__Bacteria|p__Actinobacteria|c__Actinomycetia|o__Bifidobacteriales|f__Bifidobacteriaceae	HC - MDD with IBS	LEfSe	MDD with IBS	4.40131	0.0190517	*
k__Bacteria|p__Actinobacteria|c__Actinomycetia|o__Bifidobacteriales|f__Bifidobacteriaceae|g__Bifidobacterium	HC - MDD with IBS	LEfSe	MDD with IBS	4.3963	0.0190517	*
k__Bacteria|p__Firmicutes|c__Clostridia|o__Eubacteriales|f__Oscillospiraceae	HC - MDD with IBS	LEfSe	MDD with IBS	4.19907	0.0319365	*
k__Bacteria|p__Firmicutes|c__Clostridia|o__Eubacteriales|f__Lachnospiraceae|g__Blautia	HC - MDD with IBS	LEfSe	MDD with IBS	4.12427	0.0119971	*
k__Bacteria|p__Actinobacteria|c__Coriobacteriia	HC - MDD with IBS	LEfSe	MDD with IBS	4.02045	0.00248317	**
k__Bacteria|p__Bacteroidota|c__Bacteroidia|o__Bacteroidales|f__Bacteroidaceae|g__Phocaeicola|s__Phocaeicola_vulgatus	HC - MDD with IBS	LEfSe	HC	4.01518	0.0354972	*
k__Bacteria|p__Firmicutes|c__Clostridia|o__Eubacteriales|f__Oscillospiraceae|g__Ruminococcus	HC - MDD with IBS	LEfSe	MDD with IBS	3.94812	0.0119971	*
k__Bacteria|p__Firmicutes|c__Bacilli	HC - MDD with IBS	LEfSe	MDD with IBS	3.83621	0.0207885	*
k__Bacteria|p__Firmicutes|c__Bacilli|o__Lactobacillales	HC - MDD with IBS	LEfSe	MDD with IBS	3.81437	0.0339809	*
k__Bacteria|p__Firmicutes|c__Erysipelotrichia	HC - MDD with IBS	LEfSe	MDD with IBS	3.7006	0.0191136	*
k__Bacteria|p__Firmicutes|c__Erysipelotrichia|o__Erysipelotrichales	HC - MDD with IBS	LEfSe	MDD with IBS	3.7006	0.0191136	*
k__Bacteria|p__Firmicutes|c__Erysipelotrichia|o__Erysipelotrichales|f__Erysipelotrichaceae	HC - MDD with IBS	LEfSe	MDD with IBS	3.6607	0.0339809	*
k__Bacteria|p__Firmicutes|c__Clostridia|o__Eubacteriales|f__Lachnospiraceae|g__Blautia|s__Blautia_obeum	HC - MDD with IBS	LEfSe	MDD with IBS	3.64339	0.0428767	*
k__Bacteria|p__Actinobacteria|c__Coriobacteriia|o__Eggerthellales	HC - MDD with IBS	LEfSe	MDD with IBS	3.63038	0.00121483	**
k__Bacteria|p__Actinobacteria|c__Coriobacteriia|o__Eggerthellales|f__Eggerthellaceae	HC - MDD with IBS	LEfSe	MDD with IBS	3.63037	0.00121483	**
k__Bacteria|p__Firmicutes|c__Clostridia|o__Eubacteriales|f__Peptostreptococcaceae	HC - MDD with IBS	LEfSe	MDD with IBS	3.5163	0.00577111	**
k__Bacteria|p__Bacteroidota|c__Bacteroidia|o__Bacteroidales|f__Prevotellaceae|g__Prevotella|s__Prevotella_stercorea	HC - MDD with IBS	LEfSe	HC	3.4854	0.0147186	*
k__Bacteria|p__Actinobacteria|c__Actinomycetia|o__Bifidobacteriales|f__Bifidobacteriaceae|g__Bifidobacterium|s__Bifidobacterium_animalis	HC - MDD with IBS	LEfSe	MDD with IBS	3.48236	0.0191136	*
k__Bacteria|p__Firmicutes|c__Bacilli|o__Lactobacillales|f__Enterococcaceae	HC - MDD with IBS	LEfSe	MDD with IBS	3.48209	0.0244816	*
k__Bacteria|p__Firmicutes|c__Bacilli|o__Lactobacillales|f__Enterococcaceae|g__Enterococcus	HC - MDD with IBS	LEfSe	MDD with IBS	3.48193	0.0257459	*
k__Bacteria|p__Firmicutes|c__Bacilli|o__Lactobacillales|f__Streptococcaceae|g__Streptococcus	HC - MDD with IBS	LEfSe	MDD with IBS	3.35397	0.0124107	*
k__Bacteria|p__Firmicutes|c__Bacilli|o__Lactobacillales|f__Streptococcaceae	HC - MDD with IBS	LEfSe	MDD with IBS	3.33844	0.0159895	*
k__Bacteria|p__Bacteroidota|c__Bacteroidia|o__Bacteroidales|f__Bacteroidaceae|g__Bacteroides|s__Bacteroides_ovatus	HC - MDD with IBS	LEfSe	HC	3.24215	0.0257459	*
k__Bacteria|p__Proteobacteria|c__Gammaproteobacteria|o__Pasteurellales|f__Pasteurellaceae|g__Haemophilus	HC - MDD with IBS	LEfSe	HC	3.22744	0.0261974	*
k__Bacteria|p__Actinobacteria|c__Coriobacteriia|o__Eggerthellales|f__Eggerthellaceae|g__Eggerthella	HC - MDD with IBS	LEfSe	MDD with IBS	3.22458	0.00577111	**
k__Bacteria|p__Firmicutes|c__Clostridia|o__Eubacteriales|f__Lachnospiraceae|g__Mediterraneibacter|s__Ruminococcus_torques	HC - MDD with IBS	LEfSe	MDD with IBS	3.14535	0.0477941	*
k__Bacteria|p__Proteobacteria|c__Gammaproteobacteria|o__Pasteurellales|f__Pasteurellaceae|g__Haemophilus|s__Haemophilus_parainfluenzae	HC - MDD with IBS	LEfSe	HC	3.14334	0.01349	*
k__Bacteria|p__Firmicutes|c__Clostridia|o__Eubacteriales|f__Oscillospiraceae|g__Flavonifractor	HC - MDD with IBS	LEfSe	MDD with IBS	3.12945	0.0236899	*
k__Bacteria|p__Firmicutes|c__Clostridia|o__Eubacteriales|f__Lachnospiraceae|g__Tyzzerella	HC - MDD with IBS	LEfSe	MDD with IBS	3.1167	0.0339809	*
k__Bacteria|p__Firmicutes|c__Clostridia|o__Eubacteriales|f__Lachnospiraceae|g__Tyzzerella|s__Tyzzerella_nexilis	HC - MDD with IBS	LEfSe	MDD with IBS	3.11652	0.0325477	*
k__Bacteria|p__Firmicutes|c__Clostridia|o__Eubacteriales|f__Oscillospiraceae|g__Flavonifractor|s__Flavonifractor_plautii	HC - MDD with IBS	LEfSe	MDD with IBS	3.11536	0.0177932	*
k__Bacteria|p__Firmicutes|c__Erysipelotrichia|o__Erysipelotrichales|f__Erysipelotrichaceae|g__Erysipelatoclostridium	HC - MDD with IBS	LEfSe	MDD with IBS	3.10016	0.0319365	*
k__Bacteria|p__Actinobacteria|c__Coriobacteriia|o__Eggerthellales|f__Eggerthellaceae|g__Eggerthella|s__Eggerthella_lenta	HC - MDD with IBS	LEfSe	MDD with IBS	3.08016	0.00577111	**
k__Bacteria|p__Firmicutes|c__Clostridia|o__Eubacteriales|f__Lachnospiraceae|g__Blautia|s__Blautia_faecis	HC - MDD with IBS	LEfSe	MDD with IBS	3.05298	0.0119971	*
k__Bacteria|p__Firmicutes|c__Clostridia|o__Eubacteriales|f__Peptostreptococcaceae|g__Clostridioides	HC - MDD with IBS	LEfSe	MDD with IBS	3.04118	0.0121987	*
k__Bacteria|p__Firmicutes|c__Clostridia|o__Eubacteriales|f__Peptostreptococcaceae|g__Clostridioides|s__Clostridioides_difficile	HC - MDD with IBS	LEfSe	MDD with IBS	3.04039	0.0124107	*
k__Bacteria|p__Bacteroidota|c__Bacteroidia|o__Bacteroidales|f__Bacteroidaceae|g__Phocaeicola|s__Phocaeicola_coprophilus	HC - MDD with IBS	LEfSe	HC	3.03635	0.0265293	*
k__Bacteria|p__Proteobacteria|c__Betaproteobacteria|o__Burkholderiales|f__Sutterellaceae	HC - MDD with IBS	LEfSe	HC	2.98579	0.0477941	*
k__Bacteria|p__Firmicutes|c__Clostridia|o__Eubacteriales|f__Lachnospiraceae|g__Blautia|s__Blautia_sp_KLE_1732	HC - MDD with IBS	LEfSe	MDD with IBS	2.9728	0.0251048	*
k__Bacteria|p__Firmicutes|c__Erysipelotrichia|o__Erysipelotrichales|f__Coprobacillaceae|g__Coprobacillus	HC - MDD with IBS	LEfSe	MDD with IBS	2.94307	0.0489266	*
k__Bacteria|p__Firmicutes|c__Clostridia|o__Eubacteriales|f__Lachnospiraceae|g__Lachnoclostridium	HC - MDD with IBS	LEfSe	MDD with IBS	2.90109	0.00141353	**
k__Bacteria|p__Actinobacteria|c__Actinomycetia|o__Bifidobacteriales|f__Bifidobacteriaceae|g__Bifidobacterium|s__Bifidobacterium_catenulatum	HC - MDD with IBS	LEfSe	MDD with IBS	2.89552	0.0303257	*
k__Bacteria|p__Firmicutes|c__Clostridia|o__Eubacteriales|f__Lachnospiraceae|g__Lachnoclostridium|s__Clostridium_scindens	HC - MDD with IBS	LEfSe	MDD with IBS	2.8705	0.00224448	**
k__Bacteria|p__Firmicutes|c__Clostridia|o__Eubacteriales|f__Lachnospiraceae|g__Enterocloster	HC - MDD with IBS	LEfSe	MDD with IBS	2.85234	0.0339809	*
k__Bacteria|p__Bacteroidota|c__Bacteroidia|o__Bacteroidales|f__Prevotellaceae|g__Prevotella|s__Prevotella_sp_CAG_617	HC - MDD with IBS	LEfSe	HC	2.8134	0.00577111	**
k__Bacteria|p__Bacteroidota|c__Bacteroidia|o__Bacteroidales|f__Prevotellaceae|g__Prevotella|s__Prevotella_copri_CAG_164	HC - MDD with IBS	LEfSe	HC	2.80173	0.00894041	**
k__Bacteria|p__Firmicutes|c__Erysipelotrichia|o__Erysipelotrichales|f__Coprobacillaceae	HC - MDD with IBS	LEfSe	MDD with IBS	2.78995	0.0190517	*
k__Bacteria|p__Bacteroidota|c__Bacteroidia|o__Bacteroidales|f__Bacteroidaceae|g__Bacteroides|s__Bacteroides_finegoldii	HC - MDD with IBS	LEfSe	HC	2.77886	0.0191136	*
k__Bacteria|p__Firmicutes|c__Erysipelotrichia|o__Erysipelotrichales|f__Erysipelotrichaceae|g__Erysipelatoclostridium|s__Erysipelatoclostridium_ramosum	HC - MDD with IBS	LEfSe	MDD with IBS	2.74969	0.0265293	*
k__Bacteria|p__Actinobacteria|c__Actinomycetia|o__Corynebacteriales|f__Mycobacteriaceae	HC - MDD with IBS	LEfSe	MDD with IBS	2.74131	0.0472789	*
k__Bacteria|p__Actinobacteria|c__Actinomycetia|o__Actinomycetales	HC - MDD with IBS	LEfSe	MDD with IBS	2.68144	0.0378558	*
k__Bacteria|p__Actinobacteria|c__Actinomycetia|o__Actinomycetales|f__Actinomycetaceae	HC - MDD with IBS	LEfSe	MDD with IBS	2.68138	0.0387128	*
k__Bacteria|p__Actinobacteria|c__Coriobacteriia|o__Eggerthellales|f__Eggerthellaceae|g__Slackia	HC - MDD with IBS	LEfSe	MDD with IBS	2.66322	0.0354972	*
k__Bacteria|p__Actinobacteria|c__Actinomycetia|o__Streptomycetales|f__Streptomycetaceae|g__Streptomyces	HC - MDD with IBS	LEfSe	MDD with IBS	2.60101	0.0334063	*
k__Bacteria|p__Actinobacteria|c__Actinomycetia|o__Streptomycetales	HC - MDD with IBS	LEfSe	MDD with IBS	2.60023	0.0348053	*
k__Bacteria|p__Actinobacteria|c__Actinomycetia|o__Streptomycetales|f__Streptomycetaceae	HC - MDD with IBS	LEfSe	MDD with IBS	2.60002	0.0354972	*
k__Bacteria|p__Bacteroidota|c__Bacteroidia|o__Bacteroidales|f__Prevotellaceae|g__Prevotella|s__Prevotella_sp_CAG_732	HC - MDD with IBS	LEfSe	HC	2.59407	0.00111302	**
k__Bacteria|p__Bacteroidota|c__Bacteroidia|o__Bacteroidales|f__Bacteroidaceae|g__Bacteroides|s__Bacteroides_plebeius_CAG_211	HC - MDD with IBS	LEfSe	HC	2.58548	0.01349	*
k__Bacteria|p__Actinobacteria|c__Actinomycetia|o__Actinomycetales|f__Actinomycetaceae|g__Actinomyces	HC - MDD with IBS	LEfSe	MDD with IBS	2.58051	0.0348053	*
k__Bacteria|p__Bacteroidota|c__unclassified_Bacteroidota_class|o__unclassified_Bacteroidota_order	HC - MDD with IBS	LEfSe	HC	2.57177	0.00248317	**
k__Bacteria|p__Bacteroidota|c__unclassified_Bacteroidota_class|o__unclassified_Bacteroidota_order|f__unclassified_Bacteroidota_family	HC - MDD with IBS	LEfSe	HC	2.57177	0.00248317	**
k__Bacteria|p__Bacteroidota|c__unclassified_Bacteroidota_class|o__unclassified_Bacteroidota_order|f__unclassified_Bacteroidota_family|g__unclassified_Bacteroidota_genus	HC - MDD with IBS	LEfSe	HC	2.57177	0.00248317	**
k__Bacteria|p__Bacteroidota|c__unclassified_Bacteroidota_class	HC - MDD with IBS	LEfSe	HC	2.57058	0.00248317	**
k__Bacteria|p__Bacteroidota|c__Bacteroidia|o__Bacteroidales|f__unclassified_Bacteroidales_family	HC - MDD with IBS	LEfSe	HC	2.57042	0.01349	*
k__Bacteria|p__Actinobacteria|c__Coriobacteriia|o__Eggerthellales|f__Eggerthellaceae|g__Slackia|s__Slackia_piriformis	HC - MDD with IBS	LEfSe	MDD with IBS	2.56894	0.0161236	*
k__Bacteria|p__Bacteroidota|c__Bacteroidia|o__Bacteroidales|f__unclassified_Bacteroidales_family|g__unclassified_Bacteroidales_genus	HC - MDD with IBS	LEfSe	HC	2.56686	0.01349	*
k__Bacteria|p__Firmicutes|c__Clostridia|o__Eubacteriales|f__Clostridiaceae|g__Hungatella	HC - MDD with IBS	LEfSe	MDD with IBS	2.53077	0.0121987	*
k__Bacteria|p__Firmicutes|c__Bacilli|o__Bacillales	HC - MDD with IBS	LEfSe	MDD with IBS	2.52846	0.00525811	**
k__Bacteria|p__Actinobacteria|c__Actinomycetia|o__Bifidobacteriales|f__Bifidobacteriaceae|g__Bifidobacterium|s__Bifidobacterium_adolescentis_CAG_119	HC - MDD with IBS	LEfSe	MDD with IBS	2.52612	0.023271	*
k__Bacteria|p__Actinobacteria|c__Actinomycetia|o__Corynebacteriales|f__Mycobacteriaceae|g__Mycobacteroides	HC - MDD with IBS	LEfSe	MDD with IBS	2.51605	0.0368664	*
k__Bacteria|p__Bacteroidota|c__Bacteroidia|o__Bacteroidales|f__Prevotellaceae|g__Prevotella|s__Prevotella_sp_CAG_604	HC - MDD with IBS	LEfSe	HC	2.51551	0.00141353	**
k__Bacteria|p__Actinobacteria|c__Actinomycetia|o__Corynebacteriales|f__Mycobacteriaceae|g__Mycobacteroides|s__Mycobacteroides_abscessus	HC - MDD with IBS	LEfSe	MDD with IBS	2.51429	0.0368664	*
k__Bacteria|p__Bacteroidota|c__Bacteroidia|o__Bacteroidales|f__Muribaculaceae	HC - MDD with IBS	LEfSe	HC	2.51135	0.00577111	**
k__Bacteria|p__Bacteroidota|c__Bacteroidia|o__Bacteroidales|f__Bacteroidaceae|g__Bacteroides|s__Bacteroides_sp_CAG_530	HC - MDD with IBS	LEfSe	HC	2.51071	0.00224448	**
k__Bacteria|p__Firmicutes|c__Clostridia|o__Eubacteriales|f__Clostridiaceae|g__Hungatella|s__Hungatella_hathewayi	HC - MDD with IBS	LEfSe	MDD with IBS	2.50102	0.0159895	*
k__Bacteria|p__Firmicutes|c__Clostridia|o__Eubacteriales|f__Lachnospiraceae|g__Blautia|s__Blautia_hydrogenotrophica	HC - MDD with IBS	LEfSe	MDD with IBS	2.48889	0.0244816	*
k__Bacteria|p__Bacteroidota|c__Bacteroidia|o__Bacteroidales|f__Bacteroidaceae|g__Bacteroides|s__Bacteroides_stercoris_CAG_120	HC - MDD with IBS	LEfSe	HC	2.48461	0.04941	*
k__Bacteria|p__Actinobacteria|c__Actinomycetia|o__Bifidobacteriales|f__Bifidobacteriaceae|g__Bifidobacterium|s__Bifidobacterium_breve	HC - MDD with IBS	LEfSe	MDD with IBS	2.48146	0.0398341	*
k__Bacteria|p__Firmicutes|c__Clostridia|o__Eubacteriales|f__Lachnospiraceae|g__Blautia|s__Blautia_luti	HC - MDD with IBS	LEfSe	MDD with IBS	2.47094	0.0273977	*
k__Bacteria|p__Bacteroidota|c__Bacteroidia|o__Bacteroidales|f__Prevotellaceae|g__Prevotella|s__Prevotella_sp_TF12_30	HC - MDD with IBS	LEfSe	HC	2.4675	0.0489266	*
k__Bacteria|p__Bacteroidota|c__Bacteroidia|o__Bacteroidales|f__Muribaculaceae|g__unclassified_Muribaculaceae_genus	HC - MDD with IBS	LEfSe	HC	2.45566	0.00789369	**
k__Bacteria|p__Actinobacteria|c__Actinomycetia|o__Micrococcales|f__Microbacteriaceae	HC - MDD with IBS	LEfSe	MDD with IBS	2.45181	0.0261974	*
k__Bacteria|p__Firmicutes|c__Clostridia|o__Eubacteriales|f__Lachnospiraceae|g__Enterocloster|s__Enterocloster_clostridioformis	HC - MDD with IBS	LEfSe	MDD with IBS	2.45072	0.0121987	*
k__Bacteria|p__Firmicutes|c__Clostridia|o__Eubacteriales|f__Lachnospiraceae|g__unclassified_Lachnospiraceae_genus|s__Lachnospiraceae_bacterium_6_1_37FAA	HC - MDD with IBS	LEfSe	MDD with IBS	2.44381	0.0368664	*
k__Bacteria|p__Firmicutes|c__Clostridia|o__Eubacteriales|f__Lachnospiraceae|g__Blautia|s__Blautia_glucerasea	HC - MDD with IBS	LEfSe	MDD with IBS	2.44133	0.0119971	*
k__Bacteria|p__Bacteroidota|c__Bacteroidia|o__Bacteroidales|f__Prevotellaceae|g__Prevotella|s__Prevotella_stercorea_CAG_629	HC - MDD with IBS	LEfSe	HC	2.43173	0.00732053	**
k__Bacteria|p__Firmicutes|c__Clostridia|o__Eubacteriales|f__Lachnospiraceae|g__unclassified_Lachnospiraceae_genus|s__Lachnospiraceae_bacterium	HC - MDD with IBS	LEfSe	MDD with IBS	2.42645	0.0137628	*
k__Bacteria|p__Actinobacteria|c__Actinomycetia|o__Corynebacteriales|f__Mycobacteriaceae|g__Mycobacterium	HC - MDD with IBS	LEfSe	MDD with IBS	2.40844	0.0215726	*
k__Bacteria|p__Actinobacteria|c__Coriobacteriia|o__Eggerthellales|f__Eggerthellaceae|g__Raoultibacter	HC - MDD with IBS	LEfSe	MDD with IBS	2.38696	0.0121987	*
k__Bacteria|p__Actinobacteria|c__Coriobacteriia|o__Eggerthellales|f__Eggerthellaceae|g__Eggerthella|s__Eggerthella_sinensis	HC - MDD with IBS	LEfSe	MDD with IBS	2.38	0.00376442	**
k__Bacteria|p__Firmicutes|c__Clostridia|o__Eubacteriales|f__Oscillospiraceae|g__Ruminococcus|s__Ruminococcus_sp_CAG_17	HC - MDD with IBS	LEfSe	MDD with IBS	2.37538	0.00548482	**
k__Bacteria|p__Firmicutes|c__Clostridia|o__Eubacteriales|f__Oscillospiraceae|g__Anaerotruncus|s__Anaerotruncus_colihominis	HC - MDD with IBS	LEfSe	MDD with IBS	2.37039	0.0159895	*
k__Bacteria|p__Actinobacteria|c__Actinomycetia|o__Corynebacteriales|f__Mycobacteriaceae|g__Mycobacterium|s__Mycobacterium_tuberculosis	HC - MDD with IBS	LEfSe	MDD with IBS	2.36834	0.0212079	*
k__Bacteria|p__Firmicutes|c__Bacilli|o__Lactobacillales|f__Streptococcaceae|g__Streptococcus|s__Streptococcus_pneumoniae	HC - MDD with IBS	LEfSe	MDD with IBS	2.3625	0.00678657	**
k__Bacteria|p__Bacteroidota|c__Bacteroidia|o__Bacteroidales|f__Tannerellaceae|g__Tannerella	HC - MDD with IBS	LEfSe	HC	2.34077	0.00973113	**
k__Bacteria|p__Bacteroidota|c__Bacteroidia|o__Bacteroidales|f__Muribaculaceae|g__unclassified_Muribaculaceae_genus|s__Muribaculaceae_bacterium	HC - MDD with IBS	LEfSe	HC	2.3318	0.00397643	**
k__Bacteria|p__Bacteroidota|c__Bacteroidia|o__Bacteroidales|f__Bacteroidaceae|g__Bacteroides|s__Bacteroides_mediterraneensis	HC - MDD with IBS	LEfSe	HC	2.32502	0.0354972	*
k__Bacteria|p__Firmicutes|c__Clostridia|o__Eubacteriales|f__Eubacteriales_Family_XIII_Incertae_Sedis|g__Lentihominibacter	HC - MDD with IBS	LEfSe	MDD with IBS	2.32237	0.0207885	*
k__Bacteria|p__Firmicutes|c__Clostridia|o__Eubacteriales|f__Eubacteriales_Family_XIII_Incertae_Sedis|g__Lentihominibacter|s__Lentihominibacter_hominis	HC - MDD with IBS	LEfSe	MDD with IBS	2.32237	0.0207885	*
k__Bacteria|p__Firmicutes|c__Clostridia|o__Eubacteriales|f__Oscillospiraceae|g__Anaerotruncus	HC - MDD with IBS	LEfSe	MDD with IBS	2.30812	0.0334063	*
k__Bacteria|p__Bacteroidota|c__Bacteroidia|o__Bacteroidales|f__Bacteroidaceae|g__Bacteroides|s__Bacteroides_sp_CAG_633	HC - MDD with IBS	LEfSe	HC	2.3073	0.0039996	**
k__Archaea|p__Euryarchaeota	HC - MDD with IBS	LEfSe	MDD with IBS	2.29418	0.0387128	*
k__Archaea	HC - MDD with IBS	LEfSe	MDD with IBS	2.28984	0.0265293	*
k__Bacteria|p__Actinobacteria|c__Coriobacteriia|o__Eggerthellales|f__Eggerthellaceae|g__Raoultibacter|s__Raoultibacter_timonensis	HC - MDD with IBS	LEfSe	MDD with IBS	2.27957	0.0477941	*
k__Bacteria|p__Firmicutes|c__Clostridia|o__Eubacteriales|f__Lachnospiraceae|g__Lachnoclostridium|s__Clostridium_symbiosum	HC - MDD with IBS	LEfSe	MDD with IBS	2.26648	0.0207885	*
k__Bacteria|p__Firmicutes|c__Clostridia|o__Eubacteriales|f__Oscillospiraceae|g__Ruminococcus|s__Ruminococcus_sp_CAG_60	HC - MDD with IBS	LEfSe	MDD with IBS	2.26033	0.00248317	**
k__Bacteria|p__Firmicutes|c__Erysipelotrichia|o__Erysipelotrichales|f__Erysipelotrichaceae|g__unclassified_Erysipelotrichaceae_genus	HC - MDD with IBS	LEfSe	MDD with IBS	2.25859	0.00254151	**
k__Bacteria|p__Firmicutes|c__Clostridia|o__Eubacteriales|f__Oscillospiraceae|g__Ruminococcus|s__Ruminococcus_sp_AM42_11	HC - MDD with IBS	LEfSe	MDD with IBS	2.25025	0.041836	*
k__Bacteria|p__Bacteroidota|c__Bacteroidia|o__Bacteroidales|f__Prevotellaceae|g__Paraprevotella|s__Paraprevotella_xylaniphila	HC - MDD with IBS	LEfSe	HC	2.24888	0.0242668	*
k__Bacteria|p__Bacteroidota|c__Bacteroidia|o__Bacteroidales|f__Prevotellaceae|g__Prevotella|s__Prevotella_sp_885	HC - MDD with IBS	LEfSe	HC	2.24845	0.0198671	*
k__Bacteria|p__Actinobacteria|c__Actinomycetia|o__Bifidobacteriales|f__Bifidobacteriaceae|g__unclassified_Bifidobacteriaceae_genus	HC - MDD with IBS	LEfSe	MDD with IBS	2.24242	0.04941	*
k__Bacteria|p__Bacteroidota|c__Bacteroidia|o__Bacteroidales|f__Porphyromonadaceae	HC - MDD with IBS	LEfSe	HC	2.23879	0.0242668	*
k__Bacteria|p__Actinobacteria|c__Coriobacteriia|o__Eggerthellales|f__Eggerthellaceae|g__Paraeggerthella	HC - MDD with IBS	LEfSe	MDD with IBS	2.23441	0.0450439	*
k__Bacteria|p__Bacteroidota|c__Bacteroidia|o__Bacteroidales|f__Porphyromonadaceae|g__Porphyromonas	HC - MDD with IBS	LEfSe	HC	2.23355	0.0261974	*
k__Bacteria|p__Bacteroidota|c__Bacteroidia|o__Bacteroidales|f__Prevotellaceae|g__Prevotella|s__Prevotella_sp_CAG_520	HC - MDD with IBS	LEfSe	HC	2.22265	0.00993	**
k__Bacteria|p__Bacteroidota|c__Bacteroidia|o__Bacteroidales|f__Bacteroidaceae|g__Bacteroides|s__Bacteroides_ovatus_CAG_22	HC - MDD with IBS	LEfSe	HC	2.20774	0.00141523	**
k__Bacteria|p__Bacteroidota|c__Bacteroidia|o__Bacteroidales|f__unclassified_Bacteroidales_family|g__unclassified_Bacteroidales_genus|s__Bacteroidales_bacterium_Barb7	HC - MDD with IBS	LEfSe	HC	2.2064	0.0137628	*
k__Bacteria|p__Bacteroidota|c__Bacteroidia|o__Bacteroidales|f__Bacteroidaceae|g__unclassified_Bacteroidaceae_genus	HC - MDD with IBS	LEfSe	HC	2.19873	0.01349	*
k__Bacteria|p__Bacteroidota|c__Bacteroidia|o__Bacteroidales|f__Bacteroidaceae|g__unclassified_Bacteroidaceae_genus|s__Bacteroidaceae_bacterium	HC - MDD with IBS	LEfSe	HC	2.1979	0.01349	*
k__Bacteria|p__Firmicutes|c__Clostridia|o__Eubacteriales|f__Lachnospiraceae|g__unclassified_Lachnospiraceae_genus|s__Lachnospiraceae_bacterium_A4	HC - MDD with IBS	LEfSe	MDD with IBS	2.19783	0.0446142	*
k__Bacteria|p__Bacteroidota|c__Bacteroidia|o__Bacteroidales|f__Bacteroidaceae|g__Bacteroides|s__Bacteroides_sp_CAG_875	HC - MDD with IBS	LEfSe	HC	2.19023	0.00910645	**
k__Bacteria|p__Actinobacteria|c__Actinomycetia|o__Micrococcales|f__Microbacteriaceae|g__Curtobacterium	HC - MDD with IBS	LEfSe	MDD with IBS	2.18965	0.0436912	*
k__Bacteria|p__Actinobacteria|c__Actinomycetia|o__Micrococcales|f__Microbacteriaceae|g__Curtobacterium|s__Curtobacterium_sp_ER1_6	HC - MDD with IBS	LEfSe	MDD with IBS	2.1877	0.0446142	*
k__Bacteria|p__Actinobacteria|c__Coriobacteriia|o__Coriobacteriales|f__Atopobiaceae	HC - MDD with IBS	LEfSe	MDD with IBS	2.18718	0.0362875	*
k__Bacteria|p__Bacteroidota|c__Bacteroidia|o__Bacteroidales|f__Tannerellaceae|g__Parabacteroides|s__Parabacteroides_johnsonii_CAG_246	HC - MDD with IBS	LEfSe	HC	2.18524	0.0057573	**
k__Bacteria|p__Actinobacteria|c__Actinomycetia|o__Bifidobacteriales|f__Bifidobacteriaceae|g__Bifidobacterium|s__Bifidobacterium_dentium	HC - MDD with IBS	LEfSe	MDD with IBS	2.18414	0.00993	**
k__Bacteria|p__Firmicutes|c__Clostridia|o__Eubacteriales|f__Oscillospiraceae|g__Ruminococcus|s__Ruminococcus_sp_AF31_8BH	HC - MDD with IBS	LEfSe	MDD with IBS	2.18027	0.00548482	**
k__Bacteria|p__Firmicutes|c__Clostridia|o__Eubacteriales|f__Lachnospiraceae|g__Blautia|s__Blautia_sp_MSJ_9	HC - MDD with IBS	LEfSe	MDD with IBS	2.17899	0.0339809	*
k__Bacteria|p__Actinobacteria|c__Coriobacteriia|o__Eggerthellales|f__Eggerthellaceae|g__Gordonibacter	HC - MDD with IBS	LEfSe	MDD with IBS	2.1737	0.0131871	*
k__Bacteria|p__Firmicutes|c__Bacilli|o__Bacillales|f__unclassified_Bacillales_family	HC - MDD with IBS	LEfSe	MDD with IBS	2.16789	0.013023	*
k__Bacteria|p__Firmicutes|c__Bacilli|o__Bacillales|f__unclassified_Bacillales_family|g__Gemella	HC - MDD with IBS	LEfSe	MDD with IBS	2.16695	0.0159895	*
k__Bacteria|p__Actinobacteria|c__Coriobacteriia|o__Eggerthellales|f__Eggerthellaceae|g__Paraeggerthella|s__Paraeggerthella_hongkongensis	HC - MDD with IBS	LEfSe	MDD with IBS	2.16552	0.0453929	*
k__Bacteria|p__Bacteroidota|c__Bacteroidia|o__Bacteroidales|f__Prevotellaceae|g__Prevotella|s__Prevotella_sp_CAG_755	HC - MDD with IBS	LEfSe	HC	2.16332	0.00111302	**
k__Bacteria|p__Bacteroidota|c__Bacteroidia|o__Bacteroidales|f__Prevotellaceae|g__Prevotella|s__Prevotella_sp_CAG_386	HC - MDD with IBS	LEfSe	HC	2.16067	0.0284657	*
k__Bacteria|p__Actinobacteria|c__Actinomycetia|o__Bifidobacteriales|f__Bifidobacteriaceae|g__Bifidobacterium|s__Bifidobacterium_bifidum_CAG_234	HC - MDD with IBS	LEfSe	MDD with IBS	2.15987	0.0428767	*
k__Bacteria|p__Bacteroidota|c__Bacteroidia|o__Bacteroidales|f__Bacteroidaceae|g__Bacteroides|s__Bacteroides_coprophilus_CAG_333	HC - MDD with IBS	LEfSe	HC	2.13953	0.0453929	*
k__Bacteria|p__Firmicutes|c__Clostridia|o__Eubacteriales|f__Oscillospiraceae|g__Pseudoflavonifractor	HC - MDD with IBS	LEfSe	MDD with IBS	2.13367	0.0191136	*
k__Bacteria|p__Firmicutes|c__Bacilli|o__Bacillales|f__unclassified_Bacillales_family|g__Gemella|s__Gemella_sanguinis	HC - MDD with IBS	LEfSe	MDD with IBS	2.11086	0.0468583	*
k__Bacteria|p__Firmicutes|c__Bacilli|o__Bacillales|f__Paenibacillaceae	HC - MDD with IBS	LEfSe	MDD with IBS	2.10311	0.0212079	*
k__Bacteria|p__Firmicutes|c__Clostridia|o__Eubacteriales|f__Oscillospiraceae|g__Ruminococcus|s__Ruminococcus_sp_CAG_90	HC - MDD with IBS	LEfSe	MDD with IBS	2.09962	0.0119971	*
k__Viruses|p__Hofneiviricota	HC - MDD with IBS	LEfSe	MDD with IBS	2.09894	0.0218838	*
k__Viruses|p__Hofneiviricota|c__Faserviricetes	HC - MDD with IBS	LEfSe	MDD with IBS	2.09894	0.0218838	*
k__Viruses|p__Hofneiviricota|c__Faserviricetes|o__Tubulavirales	HC - MDD with IBS	LEfSe	MDD with IBS	2.09894	0.0218838	*
k__Viruses|p__Hofneiviricota|c__Faserviricetes|o__Tubulavirales|f__Inoviridae	HC - MDD with IBS	LEfSe	MDD with IBS	2.09894	0.0218838	*
k__Viruses|p__Hofneiviricota|c__Faserviricetes|o__Tubulavirales|f__Inoviridae|g__unclassified_Inoviridae_genus	HC - MDD with IBS	LEfSe	MDD with IBS	2.09894	0.0218838	*
k__Bacteria|p__Firmicutes|c__Bacilli|o__Bacillales|f__Paenibacillaceae|g__Paenibacillus	HC - MDD with IBS	LEfSe	MDD with IBS	2.093	0.0257459	*
k__Bacteria|p__Firmicutes|c__Clostridia|o__Eubacteriales|f__Lachnospiraceae|g__Blautia|s__Blautia_sp_M29	HC - MDD with IBS	LEfSe	MDD with IBS	2.08357	0.0119971	*
k__Bacteria|p__Bacteroidota|c__Bacteroidia|o__Bacteroidales|f__Prevotellaceae|g__Prevotella|s__Prevotella_sp_CAG_891	HC - MDD with IBS	LEfSe	HC	2.06965	0.0117915	*
k__Bacteria|p__Firmicutes|c__Erysipelotrichia|o__Erysipelotrichales|f__Erysipelotrichaceae|g__Holdemania	HC - MDD with IBS	LEfSe	MDD with IBS	2.06823	0.0126332	*
k__Bacteria|p__Bacteroidota|c__Bacteroidia|o__Bacteroidales|f__Prevotellaceae|g__Prevotella|s__Prevotella_sp_CAG_1092	HC - MDD with IBS	LEfSe	HC	2.06815	0.00756496	**
k__Bacteria|p__Firmicutes|c__Clostridia|o__Eubacteriales|f__Oscillospiraceae|g__Ruminococcus|s__Ruminococcus_sp_1001713B170207_170306_F1	HC - MDD with IBS	LEfSe	MDD with IBS	2.06464	0.0191136	*
k__Bacteria|p__Bacteroidota|c__Bacteroidia|o__Bacteroidales|f__Bacteroidaceae|g__Bacteroides|s__Bacteroides_sp_CAG_144	HC - MDD with IBS	LEfSe	HC	2.0641	0.00938683	**
k__Bacteria|p__Firmicutes|c__Bacilli|o__Lactobacillales|f__Carnobacteriaceae	HC - MDD with IBS	LEfSe	MDD with IBS	2.05371	0.01349	*
k__Bacteria|p__Firmicutes|c__Erysipelotrichia|o__Erysipelotrichales|f__Erysipelotrichaceae|g__Erysipelatoclostridium|s__Clostridium_spiroforme	HC - MDD with IBS	LEfSe	MDD with IBS	2.04292	0.023271	*
k__Bacteria|p__Actinobacteria|c__Coriobacteriia|o__Eggerthellales|f__Eggerthellaceae|g__Gordonibacter|s__Gordonibacter_pamelaeae	HC - MDD with IBS	LEfSe	MDD with IBS	2.03983	0.00910645	**
k__Bacteria|p__Firmicutes|c__Clostridia|o__Eubacteriales|f__Oscillospiraceae|g__Ruminococcus|s__Ruminococcus_sp_1001095IJ_161003_G2	HC - MDD with IBS	LEfSe	MDD with IBS	2.03916	0.0137628	*
k__Bacteria|p__Bacteroidota|c__Bacteroidia|o__Bacteroidales|f__Porphyromonadaceae|g__Porphyromonas|s__Porphyromonas_crevioricanis	HC - MDD with IBS	LEfSe	HC	2.03568	0.0368664	*
k__Bacteria|p__Firmicutes|c__Erysipelotrichia|o__Erysipelotrichales|f__Erysipelotrichaceae|g__unclassified_Erysipelotrichaceae_genus|s__Erysipelotrichaceae_bacterium_3_1_53	HC - MDD with IBS	LEfSe	MDD with IBS	2.03427	0.0107548	*
k__Bacteria|p__Bacteroidota|c__unclassified_Bacteroidota_class|o__unclassified_Bacteroidota_order|f__unclassified_Bacteroidota_family|g__unclassified_Bacteroidota_genus|s__Bacteroidetes_bacterium_ADurb_Bin416	HC - MDD with IBS	LEfSe	HC	2.03035	0.00139682	**
k__Bacteria|p__Bacteroidota|c__Bacteroidia|o__Bacteroidales|f__Bacteroidaceae|g__Bacteroides|s__Bacteroides_sp_CAG_443	HC - MDD with IBS	LEfSe	HC	2.02507	0.0303257	*
k__Bacteria|p__Firmicutes|c__Clostridia|o__Eubacteriales|f__Lachnospiraceae|g__Blautia|s__Blautia_sp_CAG_257	HC - MDD with IBS	LEfSe	MDD with IBS	2.02395	0.0126332	*
k__Bacteria|p__Firmicutes|c__Clostridia|o__Eubacteriales|f__Oscillospiraceae|g__Hydrogeniiclostridium	HC - MDD with IBS	LEfSe	MDD with IBS	2.02314	0.0261974	*
k__Bacteria|p__Firmicutes|c__Clostridia|o__Eubacteriales|f__Oscillospiraceae|g__Hydrogeniiclostridium|s__Hydrogeniiclostridium_mannosilyticum	HC - MDD with IBS	LEfSe	MDD with IBS	2.02314	0.0261974	*
k__Bacteria|p__Firmicutes|c__Clostridia|o__Eubacteriales|f__Oscillospiraceae|g__Ruminococcus|s__Ruminococcus_sp_1001713B170214_170313_A12	HC - MDD with IBS	LEfSe	MDD with IBS	2.01084	0.00993	**
k__Bacteria|p__Bacteroidota|c__Bacteroidia|o__Bacteroidales|f__Bacteroidaceae|g__Bacteroides|s__Bacteroides_sp_CAG_661	HC - MDD with IBS	LEfSe	HC	2.00888	0.00870412	**
k__Bacteria|p__Actinobacteria|c__Actinomycetia|o__Actinomycetales|f__Actinomycetaceae|g__Schaalia	HC - MDD with IBS	LEfSe	MDD with IBS	2.00439	0.0196852	*
k__Bacteria|p__Bacteroidota|c__Bacteroidia|o__Bacteroidales|f__Bacteroidaceae|g__Bacteroides|s__Bacteroides_fragilis_CAG_558	HC - MDD with IBS	LEfSe	HC	2.00266	0.023271	*
k__Bacteria|p__Bacteroidota|c__Bacteroidia|o__Bacteroidales|f__unclassified_Bacteroidales_family|g__unclassified_Bacteroidales_genus|s__Bacteroidales_bacterium_Barb4	HC - MDD with IBS	LEfSe	HC	2.00107	0.00928068	**
