# Supplementary material for: Gut microbiota dysbiosis and metabolic perturbations of bile/glyceric acids in major depressive disorder with IBS comorbidity
Source: mBio. 2025 Oct 7;16(11):e02447-25. doi: 10.1128/mbio.02447-25 (PMC12607870; doi:10.1128/mbio.02447-25)
Supplement: Table S3 — Normalized serum metabolite data. [file mbio.02447-25-s0006.xlsx]

## Sheet: Sheet1
Supplementary Table 3. Normalized Serum Metabolite Data
Class	HMDB	KEGG	Sample	HC_0145	HC_0150	HC_0153	HC_0154	HC_0161	HC_0162	HC_0163	HC_0164	HC_0197	HC_0199	HC_0212	HC_0213	HC_0214	HC_0216	HC_0217	HC_0220	HC_0222	HC_0224	HC_0226	HC_0227	HC_0228	HC_0239	HC_0240	HC_0242	HC_0243	HC_0251	HC_0253	HC_0254	HC_0266	HC_0267	HC_0269	HC_0285	HC_0286	HC_0287	HC_0288	HC_0709	HC_0710	HC_0870	HC_0872	HC_0873	HC_0874	HC_0875	HC_0886	HC_0887	HC_0888	HC_0903
Fatty Acids	NA	NA	10,13-Nonadecadienoic acid	0.1055	0.3198	0.2445	0.2361	0.3173	0.1806	0.00028	0.3553	0.3609	0.5131	0.1677	0.3633	0.3102	0.2417	0.3032	0.1588	0.3902	0.5728	0.0506	0.2528	0.2658	0.0901	0.2865	0.2684	0.082	0.00028	0.2893	0.2689	0.4474	0.1389	0.1	0.3248	0.1682	0.3403	0.124	0.6771	0.2537	0.4041	0.2623	0.3763	0.1213	0.1426	0.0584	0.0856	0.2116	0.4871
Fatty Acids	HMDB0060038	NA	10Z-Heptadecenoic acid	0.1911	0.1995	0.051	0.4185	0.4125	0.091	0.0315	0.3387	4.8863	0.1716	0.1661	0.3334	0.1215	0.4603	0.9778	0.2601	0.2817	1.7787	0.1622	0.1861	0.68	0.2394	0.3653	0.3774	0.4775	0.1582	0.3441	0.1911	0.1631	0.1326	0.113	0.3514	0.0542	0.3259	0.2019	0.6572	0.4123	0.2751	0.247	0.5311	0.1538	0.2308	0.1324	0.4557	0.0361	0.3201
Fatty Acids	HMDB0013622	NA	10Z-Nonadecenoic acid	0.2514	0.2015	0.1185	0.1898	0.3224	0.0724	0.0423	0.354	1.7906	0.2893	0.2341	0.2669	0.1823	0.3401	0.8683	0.2723	0.3108	0.748	0.1653	0.1538	0.3345	0.1956	0.2036	0.3313	0.2753	0.1171	0.2375	0.1639	0.2273	0.1041	0.1457	0.2747	0.0587	0.3155	0.1319	0.6279	0.3724	0.3145	0.1881	0.3967	0.1625	0.1727	0.2781	0.4407	0.0959	0.2004
Fatty Acids	NA	NA	12-Tridecenoic acid	0.00087	0.045	0.0251	0.0256	0.0595	0.00087	0.0436	0.00087	0.00087	0.0459	0.0438	0.0826	0.00087	0.0689	0.0926	0.00087	0.00087	0.0869	0.0372	0.015	0.0353	0.0493	0.0469	0.0649	0.0706	0.0326	0.0686	0.0748	0.0818	0.0451	0.0853	0.059	0.0541	0.105	0.0344	0.0666	0.033	0.00087	0.0268	0.0616	0.0276	0.0644	0.074	0.0889	0.0194	0.055
Amino Acids	HMDB0000001	C01152	1-Methylhistidine	3.9005	4.9675	7.736	5.5467	5.409	5.2512	3.9006	3.3449	5.2082	6.6027	8.1522	4.1234	7.5294	5.9104	3.3563	5.4303	7.531	5.8904	7.1773	4.485	6.7785	4.2078	7.7923	5.5315	5.7602	3.0313	4.9715	7.4654	5.9859	3.7813	3.6455	6.0515	4.3609	5.5012	5.895	4.0073	3.9537	4.4046	4.0089	3.7119	4.9297	2.7943	3.7051	2.9765	4.5302	5.8585
Pyridines	HMDB0000699	NA	1-Methylnicotinamide	3.5506	2.4416	0.9596	1.9493	0.454	2.0118	1.1909	1.3529	2.3387	3.2762	2.7144	4.6106	0.9222	9.3243	2.426	5.8241	6.5002	6.7579	3.5643	4.0826	1.7052	0.884	3.7925	7.1757	6.0878	2.906	1.0956	4.0402	8.4009	2.1104	3.3634	15.376	8.6657	4.2234	4.4608	8.0403	5.382	3.0996	6.0597	0.4101	4.5857	1.1377	0.646	8.0429	2.8075	0.0377
Fatty Acids	NA	NA	2,2-Dimethyladipic acid	0.1222	0.0931	0.0696	0.1031	0.133	0.1418	0.1272	0.0319	0.1251	0.1398	0.0631	0.1656	0.1357	0.1061	0.0765	0.0754	0.1787	0.1065	0.1548	0.0913	0.1346	0.1755	0.0839	0.1636	0.1001	0.1054	0.0982	0.1639	0.1185	0.0495	0.1169	0.12	0.093	0.1321	0.3177	0.1151	0.0862	0.0827	0.1363	0.1239	0.2736	0.0816	0.2413	0.1854	0.0902	0.2195
Fatty Acids	HMDB0002074	NA	2,2-Dimethylsuccinic acid	0.3505	0.1401	0.2707	0.1618	0.2565	0.2386	0.1331	0.0987	0.2292	0.2423	0.1255	0.1768	0.3219	0.2159	0.1973	0.2344	0.1826	0.2211	0.2108	0.2342	0.2302	0.3691	0.2886	0.3438	0.1754	0.1563	0.2005	0.2538	0.2512	0.2243	0.1945	0.3479	0.2151	0.2448	1.4695	0.1901	0.1585	0.1761	0.1428	0.2905	0.0716	0.2697	0.2053	0.2975	0.156	0.3362
Organic Acids	HMDB0000617	C01546	2-Furoic acid	0.376	0.4711	0.7063	0.5668	0.7245	0.9133	0.953	0.7563	0.7786	1.1634	0.4348	0.6772	0.5452	0.3267	0.761	0.7207	0.7123	0.6214	0.1261	0.4618	0.5724	0.3014	0.4169	0.6767	1.0297	0.3712	0.6651	0.7725	3.7639	0.6168	1.0775	0.5418	0.5891	0.5065	0.3791	0.0765	0.253	1.3827	0.5062	0.6735	0.3746	0.6818	0.803	0.5813	0.8355	0.5365
Fatty Acids	HMDB0000407	NA	2-Hydroxy-3-methylbutyric acid	5.6356	24.5705	10.632	13.3777	13.1169	6.4932	6.7157	31.0397	11.1252	11.7162	9.9795	5.698	13.7803	13.1216	17.7045	5.881	22.2404	29.5878	10.6831	9.3674	11.4665	4.7701	26.2089	10.4158	10.3448	12.7341	13.2512	14.3575	15.6588	15.479	12.1657	11.1877	9.2645	7.0474	10.9939	4.9491	5.4539	11.1676	8.6564	9.6523	10.1833	6.3551	7.6796	7.0523	5.3828	9.3832
Organic Acids	HMDB0000008	C05984	2-Hydroxybutyric acid	41.7567	59.1697	59.1267	45.0468	31.1385	58.6362	18.7085	72.6113	79.462	67.7452	38.5308	43.0632	82.4497	42.7158	181.763	22.0955	101.829	90.5173	76.5606	43.8017	55.0807	59.5722	42.5241	58.0639	42.988	61.7426	59.2759	76.6087	55.2536	48.9886	20.6873	71.1273	21.5799	40.8661	78.3828	36.3836	45.7696	48.0959	46.7374	37.3855	64.5362	19.3892	47.935	65.8029	29.8348	50.0104
Carnitines	HMDB0000378	NA	2-Methylbutyroylcarnitine	0.0925	0.258	0.1559	0.1411	0.0557	0.088	0.0869	0.1122	0.38	0.143	0.1625	0.0543	0.1171	0.0888	0.1433	0.1041	0.1057	0.1091	0.1711	0.0783	0.2154	0.0722	0.3077	0.0847	0.1632	0.1113	0.0849	0.1314	0.1995	0.067	0.2242	0.1205	0.0728	0.2345	0.0694	0.0695	0.0595	0.1005	0.0814	0.1415	0.1122	0.0451	0.1044	0.0379	0.0712	0.0802
Amino Acids	HMDB0002210	NA	2-Phenylglycine	0.0203	0.0358	0.0659	0.0387	0.041	0.0534	0.0639	0.0621	0.0519	0.00061	0.0461	0.0295	0.0264	0.0287	0.0226	0.00061	0.0296	0.0383	0.0405	0.0224	0.0438	0.0211	0.0705	0.0538	0.00061	0.0293	0.0472	0.0573	0.0899	0.0452	0.0178	0.0348	0.0145	0.0316	0.0663	0.0474	0.0294	0.0358	0.0346	0.0399	0.0604	0.0179	0.00061	0.0235	0.0074	0.00061
Phenylpropanoic Acids	HMDB0011743	NA	2-Phenylpropionate	0.4123	0.2144	0.2215	0.2393	0.2263	0.1995	0.6052	0.0606	0.1599	0.4771	0.2228	0.3802	0.2092	0.5621	0.1848	0.245	0.2117	0.1185	0.1257	0.2307	0.1703	0.7202	0.2907	0.277	0.4165	0.6479	0.1938	0.3561	1.0298	0.1541	0.1749	0.2379	0.3454	0.2121	0.1159	0.0686	0.2443	0.2136	0.4221	0.2893	0.6228	0.3118	1.7483	0.4803	0.2634	0.2677
Phenylpropanoic Acids	HMDB0002643	NA	3-(3-Hydroxyphenyl)-3-hydroxypropanoic acid	0.0021	0.1648	0.0767	0.0208	0.0241	0.0195	0.0014	0.0061	0.0223	0.1423	0.1013	0.0157	0.0041	1e-05	0.0948	0.0108	0.0965	0.0532	0.0244	0.0141	0.0135	0.0285	0.0001	0.022	0.0297	0.0061	0.0043	0.0157	0.0339	0.0688	0.2448	0.0203	0.0119	0.0563	0.1452	0.159	0.0219	0.0047	0.0122	0.0002	0.0034	0.0017	0.0022	0.0007	0.0627	0.0038
Organic Acids	HMDB0000357	C01089	3-Hydroxybutyric acid	48.7989	57.2912	76.576	22.6209	18.5309	14.2674	11.6134	56.926	148.27	28.9905	35.3584	30.6095	34.4933	57.1203	501.983	22.4035	62.9368	606.202	54.1711	38.7693	60.439	81.7332	41.5467	31.2455	41.2256	22.6568	35.9931	46.9915	31.1149	42.2361	12.7671	83.7655	29.2418	89.6283	45.7642	86.8438	28.7203	36.5599	31.2888	27.3396	43.7969	15.5871	38.1979	292.12	23.5785	72.2118
Fatty Acids	HMDB0000754	NA	3-Hydroxyisovaleric acid	8.2013	1.396	2.0179	0.6368	2.6992	1.9879	2.0298	2.8777	2.2842	2.0269	0.4878	2.3687	10.8718	1.8819	2.9924	3.2607	3.1131	2.593	4.5416	1.7173	2.1394	3.4712	5.3045	2.2942	3.6318	1.4357	1.4912	1.2354	3.1763	2.0671	3.3907	3.6127	1.5416	5.3804	2.5934	2.0561	0.9243	2.7849	0.7824	1.8229	2.4683	3.0751	2.8469	3.1387	1.0412	17.7078
Carnitines	HMDB0061189	NA	3-Hydroxylisovalerylcarnitine	0.0312	0.0106	0.0614	0.0388	0.0485	0.0499	0.0376	0.0455	0.0626	0.0575	0.0307	0.0273	0.047	0.0479	0.0952	0.0471	0.0456	0.05	0.074	0.0297	0.0647	0.0646	0.0649	0.0477	0.053	0.0679	0.0272	0.056	0.0595	0.0254	0.04	0.0808	0.014	0.0608	0.0379	0.0522	0.0272	0.0566	0.0379	0.0501	0.0435	0.0197	0.0432	0.0425	0.0249	0.1254
Phenols	HMDB0000440	NA	3-Hydroxyphenylacetic acid	0.0947	0.0406	0.0193	0.0397	0.0192	0.0444	0.0128	1e-05	0.0127	0.0393	0.0344	0.0322	0.0112	0.0301	0.0132	0.0766	0.0206	1e-05	0.0256	0.0206	0.0235	0.0265	0.0512	1e-05	1e-05	0.0036	1e-05	0.0094	0.0844	1e-05	0.0383	0.0366	0.071	0.0056	0.0078	0.1849	0.0404	0.0058	0.0495	0.0757	0.0294	0.006	0.0204	0.026	0.0277	0.0008
Organic Acids	HMDB0000491	C00671	3-Methyl-2-oxopentanoic acid	46.4733	95.2486	129.155	74.7589	56.4828	50.3617	54.3207	138.438	87.1164	83.4881	78.5131	67.6077	140.972	67.5419	106.168	43.7915	103.76	68.0187	69.5679	44.2896	90.1623	54.4911	98.6321	73.4313	59.7492	83.1009	77.1769	94.2138	83.2767	136.506	66.539	127.582	68.7738	77.8827	70.4233	50.6057	45.5556	54.4119	56.377	42.61	75.2436	31.2359	53.301	61.5856	37.7303	44.9028
Fatty Acids	HMDB0000555	NA	3-Methyladipic acid	0.5734	0.1754	0.2776	0.1631	0.2775	0.3037	0.1839	0.0944	0.6893	0.2763	0.1471	0.1585	0.4156	0.2456	0.3404	0.285	0.2308	0.298	0.3504	0.2355	0.3441	0.3801	0.2977	0.3535	0.3651	0.142	0.177	0.2646	0.3666	0.2476	0.2965	0.316	0.2703	0.5013	0.963	0.2365	0.1479	0.2829	0.2661	0.3199	0.0915	0.3278	0.2522	0.4082	0.2048	0.3975
Benzoic Acids	HMDB0000500	C00156	4-Hydroxybenzoic acid	0.1509	0.0601	0.0801	0.0609	0.0611	0.0379	0.0755	0.062	0.0365	0.0629	0.0643	0.0375	0.0515	0.0539	0.0588	0.2054	0.0456	0.1238	0.0533	0.0454	0.055	0.0687	0.0537	0.0783	0.0293	0.0593	0.0375	0.0514	0.0422	0.038	0.0825	0.0418	0.0653	0.0702	0.0546	0.0366	0.0983	0.0542	0.0524	0.0524	0.048	0.0432	0.0613	0.05	0.0271	0.0554
Benzoic Acids	HMDB0013678	NA	4-Hydroxyhippuric acid	1.226	0.02647	0.02647	1.1918	0.9886	0.867	1.8389	0.5878	1.3744	1.3627	0.8355	1.5323	0.02647	1.0675	0.869	0.966	1.0393	1.9481	1.6052	0.3439	1.5593	1.2676	1.011	1.3802	0.9344	1.5779	0.927	0.4645	0.586	1.065	1.4389	1.8528	0.8912	1.0332	1.2753	2.1789	1.3513	1.0962	1.1336	1.2177	0.9423	0.4955	1.3826	1.0808	0.6834	1.1116
Amino Acids	HMDB0000725	C01157	4-Hydroxyproline	7.8161	8.9463	5.6919	9.471	4.3291	14.2345	8.7138	12.6247	20.3483	6.5501	11.8192	3.927	18.5731	7.3878	25.723	7.6232	6.2668	7.1596	12.4094	5.9253	8.9836	6.2253	16.1908	10.9816	7.509	51.7852	5.1521	4.0445	22.1336	4.2462	3.9136	5.056	8.6757	8.1326	7.9428	5.266	5.018	8.8	7.8308	3.3479	11.1119	3.9222	4.7781	10.6252	5.923	5.3852
Amino Acids	HMDB0001149	C00430	5-Aminolevulinic acid	2.4082	2.7664	2.7163	2.3877	2.3468	2.2572	2.4018	2.2733	2.4723	2.3467	1.9582	2.0025	2.635	3.0551	2.1978	2.7917	2.4699	1.9329	2.4003	2.0032	2.498	2.7773	1.761	2.5981	3.0634	2.0193	1.9437	1.3653	2.1949	2.3061	1.9664	2.7164	1.1291	2.7946	2.0437	2.425	1.6459	2.4195	2.2548	2.585	2.616	2.3214	2.2951	1.8527	2.1153	2.7207
Fatty Acids	HMDB0000529	NA	5Z-Dodecenoic acid	0.2869	0.1479	0.2035	0.2833	0.3502	0.0869	0.0381	0.1587	0.3721	0.3589	0.0765	0.3539	0.2842	0.2751	0.6087	0.3217	0.6711	1.3581	0.1765	0.1602	0.4278	0.1355	0.3979	0.524	0.294	0.0585	0.4397	0.2755	0.3276	0.1099	0.1233	0.874	0.0665	0.2965	0.3434	0.6642	0.2864	0.4072	0.696	0.772	0.1609	0.3966	0.00173	1.2039	0.0736	0.469
Fatty Acids	HMDB0062248	NA	9E-tetradecenoic acid	0.1424	0.3516	0.1195	0.3354	0.3217	0.1329	0.00129	0.2314	0.5775	0.3984	0.0875	0.3306	0.2092	0.6415	0.26	0.6118	0.8516	2.1746	0.2321	0.1612	0.4297	0.2615	0.3036	0.3307	0.2236	0.1099	0.5101	1.0952	0.4617	0.087	0.28	0.3759	0.074	0.3543	0.1927	0.7069	0.1603	0.5848	0.5223	0.4884	0.095	0.193	0.0722	0.7689	0.0485	0.4763
SCFAs	HMDB0000042	C00033	Acetic acid	248.637	198.284	234.985	125.265	194.116	226.319	240.004	305.12	211.151	190.548	181.266	313.123	323.867	212.834	246.094	197.865	200.213	209.152	278.434	175.869	214.835	366.546	213.569	180.394	212.622	234.72	370.339	189.928	236.883	301.103	206.446	201.745	281.326	350.278	389.002	221.064	181.372	192.089	223.767	150.011	400.024	212.216	309.106	269.672	210.078	306.005
Carnitines	HMDB0000201	C02571	Acetylcarnitine	13.1074	13.4031	21.1065	16.5578	7.965	12.1401	8.6687	19.5435	28.2435	20.5371	15.8742	14.6069	20.3007	27.2288	41.2166	11.929	24.6401	48.173	19.5683	17.6128	19.5452	19.7515	20.25	12.7888	23.2318	13.2309	13.928	22.3757	13.8782	22.4377	17.4062	18.2325	11.9951	16.6933	12.799	17.592	14.2487	21.0584	17.6074	16.5925	16.1173	13.6324	14.1718	26.6302	11.8557	26.2849
Amino Acids	HMDB0000532	NA	Acetylglycine	5.9858	5.6487	6.5475	4.9688	5.34	5.9854	6.2747	8.3258	7.159	6.671	4.6165	4.6318	5.8424	8.8977	9.6505	6.2557	6.4376	10.582	7.0281	4.6712	4.7327	5.9496	8.2433	6.2208	6.9158	7.7375	4.5557	5.9442	6.576	7.363	6.8288	6.6346	5.467	6.1295	6.3989	5.0335	4.8376	6.0159	4.0525	5.5109	6.4716	4.9661	5.0658	5.7286	4.7343	4.9328
Organic Acids	HMDB0000072	C02341	Aconitic acid	42.1778	58.1438	39.8352	53.2319	62.8335	38.7819	49.0354	39.5286	43.6104	50.447	42.5438	34.3264	57.0516	51.167	78.7064	47.8709	60.5864	47.0048	69.4368	39.226	37.2174	41.7233	45.8969	45.1977	44.7425	41.6899	28.2222	69.2754	65.2664	32.6651	63.6575	55.6298	33.3588	29.0838	74.4394	43.1548	34.5068	36.6081	49.893	61.1948	43.8795	32.9935	52.1844	47.5925	44.1433	30.8116
Fatty Acids	HMDB0000448	C06104	Adipic acid	0.527	0.3155	0.4912	0.715	0.3302	0.6166	0.4834	0.367	0.7113	0.5413	0.4069	0.5696	0.4516	0.4091	0.8785	0.6923	0.5636	0.5211	0.5404	0.6643	0.4701	0.4578	0.5275	0.5217	0.3742	0.344	0.4219	0.4722	0.5464	0.587	0.8054	0.7748	0.5304	0.6286	0.5545	0.5431	0.3663	0.3721	0.4574	0.3621	0.603	0.5551	0.6355	0.7595	1.2005	0.5279
Carnitines	HMDB0061677	NA	Adipoylcarnitine	0.0153	0.0302	0.0455	0.0704	0.0338	0.0695	0.0299	0.0258	0.1193	0.0815	0.097	0.071	0.0447	0.025	0.1425	0.0454	0.0368	0.0348	0.0634	0.0993	0.041	0.0274	0.0456	0.0484	0.0418	0.011	0.0243	0.0371	0.0378	0.0392	0.0325	0.0379	0.0451	0.0439	0.0153	0.0723	0.0178	0.0326	0.044	0.0375	0.0526	0.0078	0.0433	0.0428	0.0256	0.0375
Fatty Acids	HMDB0002226	C16527	Adrenic acid	0.6538	0.5141	0.6692	0.2729	0.1828	0.2925	0.1662	1.3359	1.3661	1.1134	0.4543	0.7677	1.3199	0.6578	1.7088	0.3659	1.1904	3.6065	0.2706	0.5918	1.7238	0.3227	0.5731	0.5568	0.709	0.2951	0.5197	1.3507	0.4814	0.5271	0.4386	1.1602	0.1949	0.7043	0.6327	1.887	0.861	0.882	1.1593	0.5337	0.3427	0.4793	0.2974	1.1446	0.2809	0.9155
Amino Acids	HMDB0000161	C00041	Alanine	427.932	451.882	451.847	398.01	521.54	428.231	639.147	516.953	349.644	368.044	390.458	334.478	630.476	354.695	381.083	529.017	374.7	404.663	340.852	362.712	465.977	270.469	537.243	529.123	366.261	562.64	326.541	522.473	469.446	809.506	461.378	464.015	525.869	262.229	476.693	356.31	371.1	456.642	512.982	386.956	400.877	434.207	496.26	253.473	457.461	433.668
Amino Acids	HMDB0000452	C02356	alpha-Aminobutyric acid	32.5932	22.0908	20.3177	14.3678	15.833	38.4453	15.3424	26.5916	34.2542	23.2186	17.661	27.2322	31.0817	26.3776	46.6521	26.4166	32.1528	56.0004	23.3675	15.2948	29.5712	32.6293	32.6725	23.1173	28.1587	34.1677	27.9956	25.0912	35.6293	17.3341	14.9029	39.5789	16.9801	28.911	27.9891	19.1066	18.2958	21.7438	24.4177	22.3556	56.7005	18.6562	27.1599	26.8245	20.3621	20.2061
Organic Acids	HMDB0000729	NA	alpha-Hydroxyisobutyric acid	3.0891	0.9251	1.2701	0.6407	1.5074	0.04125	0.8068	0.04125	1.5443	1.5821	0.7574	1.1082	4.7073	1.5525	2.7824	1.2367	2.0047	1.6179	2.377	1.2066	1.4346	2.4515	3.2747	1.6017	1.5703	1.1402	1.1391	1.9117	2.209	1.2241	1.5661	2.3598	1.0894	1.0578	2.114	1.758	0.9972	1.3869	0.6678	1.2013	1.7823	1.5933	0.7732	2.2663	0.9871	4.1705
Organic Acids	HMDB0000019	C00141	alpha-Ketoisovaleric acid	23.2657	47.5263	34.5503	37.7132	26.2985	27.5281	23.5259	57.5586	30.2674	34.3694	31.0841	34.5417	44.2414	34.3767	36.5454	20.2449	36.973	41.8259	29.9423	22.447	33.676	35.8721	30.1485	37.0208	25.2198	38.7643	35.305	35.4382	34.4243	59.6959	31.8821	38.4254	27.6345	30.3173	31.958	25.0339	19.9139	27.8184	25.9885	30.2337	37.5819	24.3702	20.6255	28.195	26.045	19.3368
Fatty Acids	HMDB0001388	C06427	alpha-Linolenic acid	13.6229	13.0758	12.4301	6.2793	1.9715	7.5356	3.2161	25.411	6.3925	14.9866	6.67	14.2813	14.6563	15.9037	20.7082	2.0845	11.606	36.6453	6.656	10.8213	18.6327	13.4187	4.2838	8.4256	7.0839	6.128	8.6944	9.8365	6.3188	4.7048	2.5316	12.2593	2.6439	20.447	5.0609	17.4179	10.1146	14.0609	20.2558	14.7748	6.6598	12.0879	7.4923	13.4861	2.4653	17.3298
Amino Acids	HMDB0001901	C02378	Aminocaproic acid	0.0627	0.0775	0.1704	0.00322	0.2047	0.1008	0.1068	0.1312	0.00322	0.2614	0.00322	0.0742	0.00322	0.0919	0.1108	0.1569	0.1265	0.1753	0.0898	0.103	0.0676	0.0992	0.00322	0.13	0.0858	0.0891	0.101	0.1336	0.2052	0.0885	0.00322	0.2322	0.0747	0.0963	0.1283	0.1206	0.1506	0.1876	0.1113	0.00322	0.1311	0.0994	0.0705	0.0757	0.0936	0.145
Nucleotides	HMDB0000045	C00020	AMP	0.0301	0.035	0.0481	0.0193	0.0128	0.0591	0.0445	0.0176	0.0286	0.0479	0.2327	0.0434	0.0402	0.058	0.0345	0.0213	0.0374	0.0491	1.3763	0.007	0.0301	0.04	0.1442	0.0182	1.722	0.0787	0.0278	0.0749	0.0335	0.0258	0.017	0.0127	0.0201	0.0292	0.0182	0.0237	0.1486	0.0248	0.4363	0.026	0.0337	0.0267	0.0713	0.0436	0.033	0.0262
Fatty Acids	HMDB0001043	C00219	Arachidonic acid	3.6875	3.3027	2.8377	1.6995	0.9417	1.6349	2.0102	6.6019	4.515	5.0916	2.4888	3.4633	4.6128	4.0363	6.6845	2.5393	4.8144	15.8015	1.8676	2.7605	7.7636	2.6644	2.4498	2.9038	2.3596	3.1304	2.5472	8.5478	2.3062	3.0001	2.8618	4.8411	1.2723	2.9076	3.4756	10.251	4.3141	5.9376	5.1082	2.9774	2.8602	3.1752	1.8825	3.7148	1.9888	3.106
Amino Acids	HMDB0000517	C00062	Arginine	144.136	145.792	144.077	133.631	122.586	106.625	146.847	109.529	176.801	143.738	115.98	111.565	140.28	147.354	114.991	199.202	128.049	129.973	78.3888	132.679	135.452	121.937	140.631	116.857	169.374	172.244	120.619	120.918	117.052	122.723	98.9899	125.365	164.565	99.8652	107.672	116.107	115.022	113.315	132.144	107.006	122.365	137.236	92.8733	100.747	137.619	119.172
Amino Acids	HMDB0000168	C00152	Asparagine	57.4058	50.9375	35.067	45.7791	47.4886	46.4812	63.0125	50.858	69.1012	29.6707	42.2347	34.3515	50.2898	45.003	47.8346	69.9127	43.7952	63.1305	27.0475	41.0221	50.3655	31.0679	48.3996	41.1721	54.9537	50.9164	32.3452	55.7655	56.1582	45.9372	39.3651	56.765	53.3811	40.3238	65.1281	46.5799	45.9623	50.9423	65.771	42.8469	56.2803	42.686	54.8093	42.9337	50.3351	41.271
Amino Acids	HMDB0000191	C00049	Aspartic acid	12.5554	17.841	14.1523	19.5249	11.3703	9.4583	10.3487	18.2777	29.0489	19.6226	13.6798	11.5609	12.3915	7.6634	11.1533	9.6795	13.0777	12.0984	7.5387	14.1398	12.2336	8.1159	8.1935	15.7461	8.3745	16.3432	9.2694	10.0067	9.7568	18.0908	11.0046	10.4461	13.8012	11.9072	15.7616	18.1081	16.0033	26.9053	7.8379	11.6034	10.3945	14.7916	9.7996	8.8238	14.5864	14.7594
Fatty Acids	HMDB0000784	C08261	Azelaic acid	0.4613	0.342	0.376	0.4122	0.4961	0.6828	0.3569	0.45	0.5555	0.3859	0.3038	0.1789	0.5567	0.3577	0.8242	0.4036	0.5711	0.3414	0.3073	0.3865	0.2498	0.3993	0.4057	0.6186	0.3658	0.3558	0.3699	0.4578	0.5703	0.4495	0.4951	0.4592	0.5309	0.2206	0.452	0.1804	0.2481	0.2645	0.3136	0.362	0.3877	0.3682	0.1937	0.4516	0.6397	0.4342
Benzenoids	HMDB0000543	NA	Benzenebutanoic acid	0.2427	0.0737	0.2275	0.1741	0.27	0.1316	0.0245	0.0734	0.2161	0.2305	0.0911	0.033	0.2432	0.0654	0.1476	0.2975	0.1308	0.2352	0.0641	0.1471	0.1704	0.1606	0.1924	0.308	0.3302	0.0184	0.1007	0.2365	0.2499	0.0176	0.2896	0.2316	0.0508	0.0133	0.0388	0.5699	0.2039	0.2059	0.3595	0.2333	0.0189	0.233	0.0522	0.2645	0.1702	0.2044
Bile Acids	HMDB0000686	C17662	bUDCA	0.0476	0.0928	0.1803	0.1057	0.1119	0.0482	0.3081	1.3785	0.1294	0.0408	0.7928	0.0376	0.5477	0.2986	3.7136	0.123	0.1253	1.513	0.0254	0.0632	0.0561	0.0625	0.0617	1.7362	0.0287	0.2343	0.0407	0.1709	0.0607	0.1653	0.4279	1.3247	0.0032	0.0697	0.1265	0.0109	0.007	0.1889	0.0695	0.0925	0.0841	0.0379	0.0822	0.0369	0.0855	0.2572
SCFAs	HMDB0000039	C00246	Butyric acid	6.5324	5.8234	7.746	4.2753	7.7277	9.8329	11.1855	6.5731	7.1229	7.6618	8.7248	7.4403	7.8615	10.2726	7.2232	7.0366	8.1838	5.841	0.42753	6.8723	8.9206	13.5244	9.4821	7.0367	10.5662	11.4548	18.1268	10.3216	13.7714	13.292	8.3817	9.2072	8.97	8.7272	9.5351	10.6989	7.7264	8.3044	10.3682	6.7007	14.3684	7.3747	8.5858	9.5221	5.5813	12.5594
Carnitines	HMDB0002013	C02862	Butyrylcarnitine	0.1898	0.2605	0.4133	0.2985	0.1476	0.1887	0.187	0.4906	0.3689	0.3219	0.1821	0.183	0.3239	0.3899	0.2127	0.2163	0.2009	0.3424	0.4064	0.2349	0.3745	0.214	1.3214	0.2365	0.4247	0.2251	0.2187	0.2173	0.2146	0.3518	0.3928	0.2179	0.1872	0.2512	0.3021	0.3077	0.1891	0.263	0.1948	5.2529	0.2283	0.3474	0.1782	0.1698	0.1303	0.2867
Bile Acids	HMDB0000619	C00695	CA	0.1476	0.7116	0.4011	0.0804	0.0464	0.1193	0.0582	0.3629	1.55	0.142	1.2687	0.0286	0.2036	0.0566	0.2438	0.517	0.2452	0.1446	0.3751	0.1163	1.5527	0.0652	0.9337	0.3347	0.7027	0.1801	0.0973	0.3829	0.1362	1.5524	0.1452	0.2685	0.0561	4.1708	0.0391	0.1829	0.1499	0.1616	0.1358	0.0331	0.4829	0.2906	0.0542	0.2628	0.1975	0.3538
SCFAs	HMDB0000535	C01585	Caproic acid	11.1472	4.4979	9.7161	4.4283	7.8406	9.0828	9.2813	8.4488	9.6906	9.3646	5.5448	13.2678	16.3493	5.015	7.8197	9.9016	8.0141	7.2871	10.1153	6.5552	7.5502	10.193	10.6547	7.3334	9.7513	4.8743	14.7179	5.6749	10.7146	8.6712	9.3558	9.8541	9.3764	12.7565	13.2659	9.1249	6.1767	8.0691	7.7215	7.0027	13.3391	8.0236	13.7469	11.1106	7.0738	20.8754
Carnitines	HMDB0000062	C00318	Carnitine	91.8097	113.732	132.441	130.403	81.4551	125.078	94.7789	115.903	140.041	164.129	90.7096	111.385	155.607	154.569	109.298	133.844	121.499	142.56	140.06	113.714	134.285	125.098	135.184	118.4	188.386	144.087	108.054	141.909	134.483	117.775	154.928	112.569	124.618	123.428	95.6711	90.1908	102.523	143.652	116.91	119.159	139.229	143.241	112.901	81.3457	109.62	115.482
Bile Acids	HMDB0000518	C02528	CDCA	0.2104	1.3596	1.5554	0.4227	0.6794	0.2412	0.3589	0.8999	2.0762	0.6408	3.3337	0.178	1.9035	0.3398	7.4706	3.4671	1.6815	0.699	0.4588	0.4188	0.5295	0.324	2.5663	2.725	1.0627	0.4041	0.7236	1.4464	0.4282	2.4255	0.3819	4.09	0.231	3.3123	0.2026	0.1678	0.0681	0.3912	0.3867	0.451	0.8837	0.5818	0.552	0.658	0.635	1.5944
Phenylpropanoids	HMDB0000567	C10438	Cinnamic acid	0.0275	0.0667	0.0215	0.0294	0.048	0.0505	0.0669	0.0671	0.0564	0.0491	0.0475	0.0327	0.0256	0.0901	0.0375	0.0659	0.0266	0.0461	0.0438	0.0226	0.00075	0.0987	0.0282	0.0689	0.0892	0.0372	0.0366	0.0283	0.0764	0.0075	0.0431	0.0578	0.2989	0.0257	0.03	0.0379	0.0341	0.0702	0.0328	0.0552	0.0338	0.0345	0.0924	0.0764	0.0462	0.0227
Fatty Acids	HMDB0000634	C02226	Citraconic acid	0.0179	0.0143	0.0158	0.0244	0.0123	0.0387	0.00013	0.0153	0.0133	0.0127	0.0165	0.0111	0.00013	0.0212	0.0159	0.015	0.0225	0.0206	0.0234	0.0104	0.0165	0.0327	0.0266	0.0221	0.0153	0.0186	0.00013	0.0353	0.0221	0.0169	0.0197	0.0335	0.026	0.0095	0.011	0.0051	0.0142	0.0104	0.007	0.0143	0.0102	0.0113	0.0058	0.0132	0.051	0.033
Fatty Acids	HMDB0000426	C00815	Citramalic acid	0.1242	0.0944	0.1972	0.14	0.1183	0.1196	0.1913	0.2975	0.2233	0.1759	0.1485	0.1142	0.2324	0.2218	0.3598	0.1544	0.1293	0.1298	0.2692	0.1055	0.1221	0.2034	0.1809	0.1466	0.0775	0.09	0.0907	0.1833	0.1677	0.347	0.1922	0.2236	0.1018	0.0625	0.2403	0.0912	0.099	0.0977	0.1605	0.0882	0.2837	0.1331	0.1828	0.1819	0.1499	0.1345
Organic Acids	HMDB0000094	C00158	Citric acid	101.171	126.406	95.1572	107.738	140.242	97.2838	124.416	96.2489	96.6184	118.37	118.382	97.2444	130.209	132.17	167.176	117.325	171.779	135.416	92.97	102.089	103.74	101.674	137.715	90.4852	122.715	88.7012	65.7783	150.965	140.543	86.4213	128.062	165.453	100.403	79.7627	143.531	102.029	76.2277	97.5964	113.512	141.753	112.788	82.9483	150.069	127.423	98.6426	86.5702
Amino Acids	HMDB0000904	C00327	Citrulline	25.8059	37.4905	39.7215	47.5914	31.3991	20.8811	28.9456	24.8962	22.9063	43.0819	29.3739	22.4205	34.0189	53.4678	12.738	42.0124	29.998	29.3312	28.6986	24.1154	44.9036	40.2446	35.2865	28.6362	31.3118	48.6761	28.7568	33.1438	34.3691	49.9982	28.1554	37.3985	34.9999	34.218	30.0712	27.1187	34.6822	38.4837	33.038	31.2837	32.8793	35.1846	24.2587	25.9972	27.1148	41.1484
Phenylpropanoids	HMDB0041592/HMDB0002035	C05838/C00811	Coumaric acid/4-Hydroxycinnamic acid	0.1373	0.0887	0.1036	0.1017	0.109	0.1075	0.0929	0.1018	0.0934	0.061	0.1805	0.0941	0.1029	0.0953	0.0354	0.1959	0.1065	0.0639	0.0956	0.0192	0.0779	0.0849	0.1035	0.1057	0.1351	0.0998	0.1052	0.1016	0.1331	0.104	0.1789	0.00083	0.1102	0.0934	0.1036	0.0926	0.1386	0.1946	0.1044	0.1046	0.102	0.0534	0.0937	0.1282	0.0303	0.1024
Amino Acids	HMDB0000064	C00300	Creatine	34.804	37.1106	61.6977	38.8961	39.2662	50.6225	22.8771	74.7332	100.166	49.9045	24.9552	39.5601	103.776	46.0432	59.6111	53.0237	27.894	61.0491	67.4973	24.7029	41.6134	59.1927	28.192	48.9042	43.962	58.0134	21.1188	19.6959	22.4479	35.4612	24.047	15.7903	33.4796	32.5998	101.744	32.5859	28.435	32.6044	48.1444	22.2427	33.0073	35.2648	29.3195	25.6366	54.3055	55.0395
Bile Acids	HMDB0000626	C04483	DCA	0.4147	1.5576	0.6445	0.4296	0.115	0.095	0.3435	0.0996	0.2457	0.3464	0.5018	0.2398	0.4638	1.0122	0.00128	1.2044	0.7735	0.00128	0.536	0.279	0.2303	0.3548	1.4208	0.4737	0.7047	1.2018	0.258	0.5176	0.5404	0.7364	0.7595	0.00128	0.1717	1.845	0.3531	0.1571	0.1807	0.6657	0.3834	0.1428	0.663	0.0609	0.2971	0.2989	0.2591	0.161
Fatty Acids	HMDB0000511	C01571	Decanoic acid	2.2752	2.4257	2.4775	2.415	2.9335	1	0.9345	2.0213	1.7088	1.3611	2.0706	1.8733	2.9171	2.6402	12.9569	5.789	1.5457	2.1463	1.5808	0.8473	0.00431	1.4423	3.5576	2.7232	2.575	0.00431	1.19	1.1707	2.8588	0.5674	0.9329	2.9587	1.8616	1.3711	7.3981	2.0867	1.6398	2.912	2.1741	2.918	1.3221	1.3703	10.1067	3.8386	1.0857	4.8284
Carnitines	HMDB0000651	NA	Decanoylcarnitine	0.1983	0.4975	0.4759	1.0644	0.2894	0.1805	0.0673	0.4743	0.7092	0.9512	0.5312	0.4859	0.4971	1.4812	0.6133	0.2289	1.3723	1.9494	0.5988	0.6204	0.7752	0.3653	1.3852	0.3418	0.5314	0.3455	0.9508	0.5612	0.7411	0.2874	0.055	0.742	0.3785	0.9675	0.2448	0.9181	0.2914	0.756	0.8568	0.6486	0.581	0.2764	0.283	1.2978	0.3	0.78
Fatty Acids	HMDB0002183	C06429	DHA	2.8481	1.1712	1.6207	1.3147	0.5184	1.5926	0.7886	4.1974	2.2048	1.3457	1.2666	2.4958	5.5732	2.7322	4.126	0.952	2.815	6.0295	1.7351	1.4563	2.9129	2.9887	1.2757	2.0829	1.8662	1.3266	1.6465	3.1505	1.5713	1.2952	1.5743	2.2341	0.6042	3.3998	3.3187	5.3905	3.9837	3.5593	3.8839	2.1671	1.2019	1.2321	1.432	2.7832	0.748	4.6426
Fatty Acids	HMDB0002925	C03242	Dihomo-gamma-linolenic acid	0.4862	0.7415	0.5621	0.2564	0.2521	0.0791	0.1104	1.1283	0.6889	0.7005	0.3469	0.4182	0.9192	0.5558	1.1488	0.3058	0.8777	1.7957	0.3934	0.5357	1.2584	0.3711	0.3402	0.4463	0.458	0.00048	0.3887	0.6296	0.2193	0.4553	0.4323	0.6638	0.00048	0.5847	0.4762	0.7624	0.5863	0.7596	0.8533	0.5813	0.0048	0.3796	0.1687	0.3471	0.2628	1.0644
Amino Acids	HMDB0000092	C01026	Dimethylglycine	1.5284	4.9132	9.3764	7.816	2.8258	3.7611	3.784	3.2602	3.2779	3.2175	3.3105	2.1834	4.7133	4.893	3.0586	4.0306	5.2462	4.3245	4.255	3.9846	3.9468	5.3169	6.1904	3.4093	9.1164	2.7334	9.4904	3.471	5.4027	5.0526	2.9671	4.9522	6.0454	5.1244	6.3914	3.8599	1.398	3.3856	5.256	3.2182	5.4484	2.2721	3.4282	2.588	3.9199	3.0456
Fatty Acids	HMDB0000638	C02679	Dodecanoic acid	1.7012	1.7898	1.8608	3.222	3.2553	1.8657	2.1422	8.6425	2.5864	2.7055	3.4352	9.6905	2.1401	4.5119	9.4351	5.6299	3.541	3.7249	2.2059	0.9777	2.1097	2.1825	3.3591	3.3249	2.8829	1.4652	2.5064	4.1104	3.1327	1.694	2.9056	3.2404	2.505	2.7717	2.9962	10.3002	4.9119	3.0748	3.1865	4.345	2.6562	1.7546	7.6861	4.9418	0.9578	2.6482
Carnitines	HMDB0002250	NA	Dodecanoylcarnitine	0.0632	0.1516	0.1088	0.1675	0.0577	0.0497	0.0221	0.1537	0.2449	0.3063	0.1509	0.1327	0.1449	0.3451	0.1839	0.0533	0.4331	0.4408	0.1686	0.1649	0.21	0.1044	0.3379	0.086	0.1322	0.0998	0.2559	0.1459	0.2176	0.0581	0.0339	0.2058	0.1345	0.23	0.0395	0.1991	0.0991	0.1677	0.1772	0.1733	0.1835	0.0636	0.0905	0.2311	0.0858	0.1287
Fatty Acids	HMDB0006528	C16513	DPA	0.6044	0.3933	0.4248	0.2745	0.1496	0.1367	0.1556	0.9781	0.4221	0.9971	0.4042	0.3359	1.2691	0.5829	1.4253	0.1683	0.8361	1.3363	0.1975	0.5237	1.4031	0.3992	0.3037	0.421	0.4373	0.3378	0.3654	0.8226	0.2319	0.3562	0.2979	0.8534	0.1239	0.4617	0.405	1.3327	1.0348	0.6376	1.1263	0.4575	0.2327	0.2966	0.082	0.2647	0.1208	1.0269
Fatty Acids	HMDB0001976	NA	DPAn-6	0.3158	0.1501	0.2566	0.0924	0.035	0.1416	0.0372	0.1852	0.3078	0.1481	0.1482	0.1272	0.2531	0.2167	0.3986	0.0971	0.655	1.0819	0.1283	0.0872	0.3258	0.1454	0.1762	0.1622	0.1895	0.1112	0.1813	0.321	0.2946	0.1369	0.2001	0.3662	0.0824	0.1885	0.2484	0.5808	0.2448	0.2679	0.3642	0.193	0.0553	0.1918	0.1897	0.2373	0.128	0.3695
Fatty Acids	HMDB0001999	C06428	EPA	0.2528	0.2543	0.4692	0.0045	0.4024	0.2822	0.1236	0.5339	0.2316	0.6981	0.1525	0.2399	0.4597	0.2874	0.3389	0.2767	0.3322	0.5794	0.2277	0.1723	0.6943	0.6236	0.4752	0.5343	0.1939	0.3351	0.2949	0.3766	0.2327	0.2178	0.2724	0.294	0.1361	0.3688	0.422	0.5504	0.5425	0.3605	0.4515	0.2732	0.1821	0.1692	0.1604	0.098	0.1087	0.4078
Carbohydrates	HMDB0000613	NA	Erythronic acid	0.8088	0.7921	0.01179	0.6217	0.01179	1.2874	1.8184	0.7932	2.2797	1.2979	0.01179	1.151	2.1766	1.5076	1.23	1.362	0.7768	0.5725	3.7265	0.01179	1.2384	0.1782	1.9625	0.01179	1.4195	1.5592	0.6437	0.01179	0.798	0.4888	1.1695	0.8702	0.6253	1.2552	1.3379	1.7826	1.6782	4.1544	1.5702	1.2381	1.1819	2.0953	1.3324	1.3398	2.0498	1.8343
SCFAs	HMDB0002176	C18319	Ethylmethylacetic acid	2.7409	1.1538	1.9068	1.3887	2.5876	1.2696	2.0403	2.3418	2.0777	1.9844	1.5128	2.1304	2.9336	1.0915	1.8955	3.5634	1.3579	2.1691	1.9493	1.2114	1.5185	2.3863	3.2362	2.3574	2.7674	1.1349	2.7917	1.6419	2.5291	2.9237	2.2982	1.9077	0.9575	2.9087	3.5701	1.6563	1.2347	2.2263	2.1335	2.0859	2.6137	1.5529	1.8112	2.6036	1.3882	3.692
Carbohydrates	HMDB0000660	C02336	Fructose	2.4232	5.9154	8.239	19.5465	93.5437	2.3953	31.1575	2.7457	7.8612	4.3522	2.7373	2.3638	7.6631	2.4189	2.5829	27.5317	10.4055	2.1593	2.5081	2.0915	2.8542	2.2815	2.746	4.4174	8.1385	12.8387	1.4024	30.7932	33.45	71.6566	7.4079	1.7749	35.2958	1.5359	2.0884	2.0895	2.5973	8.4025	4.0098	4.7073	1.6625	4.0357	8.5083	3.8667	2.689	2.532
Organic Acids	HMDB0000134	C00122	Fumaric acid	0.8933	1.618	0.7052	0.7906	0.9292	1.2885	1.6296	1.4262	0.7073	0.9459	0.9502	0.9584	1.1787	1.3377	1.7227	1.0107	2.086	1.4618	0.621	0.7304	0.8289	0.8578	1.1955	0.5966	1.2181	0.7932	0.8088	1.25	0.8531	1.334	1.3803	1.7897	0.8047	0.7514	0.9626	1.1682	0.6425	1.3028	1.0545	0.9147	0.912	0.9313	0.9712	0.9806	1.0084	0.731
Amino Acids	HMDB0000112	C00334	GABA	0.3455	0.3114	0.3778	0.3232	0.3735	0.4203	0.4192	0.3634	0.3687	0.3368	0.41	0.3484	0.4086	0.5017	0.4081	0.4948	0.3758	0.8937	0.1536	0.406	0.5053	0.2275	0.5469	0.3219	0.4574	0.3119	0.2779	0.5116	0.382	0.4589	0.4184	0.5215	0.3304	0.3245	0.2806	0.308	0.4254	0.2138	0.462	0.3678	0.3444	0.4312	0.2969	0.4533	0.3952	0.3369
Peptides	HMDB0006248	C03740	gamma-Glutamylalanine	0.9573	0.9702	0.8973	0.7822	0.672	0.8668	1.4189	0.6726	0.8376	0.7223	0.7789	0.361	1.0912	0.7482	0.9988	0.902	0.8506	0.7311	0.5242	0.7385	0.9859	0.4637	1.2808	1.0401	0.8127	1.1287	0.3925	0.9374	0.724	2.0141	0.9814	0.8643	1.6	0.4252	1.0421	0.5809	0.7292	1.0663	0.8349	0.651	0.6807	0.7224	0.8147	0.2723	0.9792	0.8026
Fatty Acids	HMDB0003073	C06426	gamma-Linolenic acid	1.3888	0.3617	0.7448	0.00294	0.1513	0.00294	0.2711	1.6668	0.6565	1.4527	0.7241	1.1962	1.1707	1.1168	1.1575	0.2238	0.9694	4.3106	0.5556	0.899	3.1268	0.4154	0.00294	0.5604	0.5789	0.0715	0.6092	0.8037	0.3969	0.5603	0.5312	0.9116	0.3039	1.7469	0.437	1.4463	1.3022	1.2572	1.5067	0.7317	0.493	1.1381	0.377	0.00294	0.3468	1.1807
Bile Acids	HMDB0000138	C01921	GCA	0.151	3.7605	0.8228	0.2747	0.2817	0.5615	0.2679	2.8899	0.8159	0.175	0.1031	0.1121	0.2843	0.0822	0.9108	0.2742	0.3155	0.0205	1.1582	0.1252	0.5985	0.0453	1.3072	1.0755	0.2229	7.0211	0.141	0.2712	0.6928	1.556	0.058	2.1748	0.5552	0.425	0.2813	0.2365	0.2036	0.2413	0.1995	0.1602	0.1061	0.062	0.3352	0.1321	0.3654	0.2729
Bile Acids	HMDB0000637	C05466	GCDCA	1.3928	13.3506	4.2942	4.1312	3.2391	3.0825	3.6483	13.6041	4.1457	0.6693	0.8771	0.7121	2.5554	0.7098	10.5625	3.1313	2.4911	0.0808	3.0784	1.1437	3.186	0.287	4.7227	3.8854	2.0276	20.4756	0.9443	2.0305	1.8511	6.6149	0.5841	11.4527	4.8025	1.3234	1.2584	0.4834	0.5584	2.4121	1.2492	1.6098	0.5641	1.0086	2.9092	0.9162	2.1966	1.1018
Bile Acids	HMDB0002497	NA	GCDCA-3S	0.1963	0.8087	0.2402	0.4712	0.6495	0.7643	0.2933	0.9051	0.4185	0.3865	0.316	0.4314	0.4067	0.4435	0.2973	0.4422	0.8189	0.4202	0.7209	0.2357	0.5994	0.1707	0.3086	1.2534	0.4132	1.002	0.2098	0.3819	0.4671	1.647	0.3365	0.801	0.6101	0.7754	0.3331	0.139	0.0986	0.2965	0.365	0.4369	0.2099	0.1273	0.4031	0.2483	0.2566	0.3144
Bile Acids	HMDB0000631	C05464	GDCA	0.3764	2.5913	0.8349	0.4667	0.0093	0.3317	0.5648	0.0379	0.1352	0.1971	0.0463	0.1406	0.6039	0.2921	7e-05	0.6009	0.4576	0.0027	1.0469	0.1186	0.5696	0.0454	1.9052	0.2596	0.4217	9.5003	0.0767	0.2519	0.7773	0.7395	0.344	7e-05	0.8219	0.682	0.3307	0.1494	0.0777	0.9081	0.3414	0.1088	0.1474	7e-05	0.3745	0.3131	0.2066	0.0575
Bile Acids	NA	NA	GDCA-3S	0.3972	0.9985	0.1802	0.2257	6e-05	0.2968	0.1926	0.0012	0.1624	0.278	0.1548	0.6018	0.5911	0.8084	0.1095	0.2963	0.9099	6e-05	0.5261	0.1718	0.3705	0.3298	0.4079	0.4724	0.2911	1.5168	0.0709	0.3027	0.8076	1.1203	0.3643	0.1227	1.0478	0.9464	0.8173	0.2126	0.1926	0.4134	0.4856	0.2526	0.4647	6e-05	0.1558	0.2093	0.255	0.1533
Bile Acids	HMDB0240607	NA	GHCA	0.0067	0.0766	0.0039	0.0053	0.0145	0.0764	0.0121	0.0751	0.0158	0.0133	0.0237	0.0269	0.0088	0.024	0.0024	0.0173	0.0585	0.013	0.0478	0.0073	0.0588	0.0075	0.0405	0.0459	0.0086	0.1221	0.0073	0.0409	0.0257	0.0436	0.009	0.0606	0.0407	0.0271	0.014	0.0117	0.0057	0.0206	0.0273	0.0146	0.0078	0.0048	0.016	0.0084	0.0048	0.0125
Bile Acids	HMDB0000698	C15557	GLCA	0.1662	0.2881	0.0762	0.0724	0.0586	0.0202	0.1631	0.0136	0.0237	0.0325	0.0247	0.0139	0.0724	0.1135	0.0128	0.1326	0.0476	0.0152	0.0346	0.0468	0.0092	0.0231	0.0767	0.06	0.1703	0.887	0.0093	0.0639	0.1012	0.0569	0.0899	0.0588	0.0962	0.0342	0.1446	0.0304	0.0305	0.0563	0.0695	0.0617	0.0433	0.0135	0.1042	0.0551	0.0411	0.0596
Carbohydrates	HMDB0000663	C00818	Glucaric acid	0.0577	0.059	0.1182	0.069	0.0969	0.067	0.0348	0.0282	0.0714	0.089	0.0471	0.0647	0.0622	0.0682	0.0367	0.0795	0.057	0.0452	0.4645	0.0549	0.0756	0.0542	0.0694	0.0947	0.056	0.0452	0.00067	0.071	0.1066	0.0879	0.0925	0.0351	0.0859	0.0843	0.0801	0.0777	0.0414	0.0348	0.0787	0.00067	0.0453	0.0569	0.0308	0.0344	0.1116	0.0557
Carbohydrates	HMDB0000150	C00198	Gluconolactone	3.639	3.7253	3.3702	4.0277	4.9998	3.9559	2.3455	1.8832	4.3493	4.5229	2.6775	2.2236	2.7863	3.921	6.2453	3.2721	3.5654	2.6539	6.0362	4.466	3.4571	3.1156	5.0872	3.25	2.0119	3.9762	1.7869	2.7632	2.8128	3.5534	5.4723	3.9821	2.6814	2.407	5.277	2.7123	1.8677	3.1572	2.767	2.3898	2.6725	4.3182	3.5832	2.4984	5.5657	3.7763
Organic Acids	HMDB0000620	C02214	Glutaconic acid	2.5777	3.9646	1.9979	6.0976	4.5833	3.3682	3.1829	2.8763	2.4802	2.8494	2.7998	2.5889	3.072	3.3444	2.5882	4.5629	3.9674	5.6248	2.8051	2.2766	2.3881	2.691	11.6754	2.3775	5.2458	3.0975	3.6781	3.5648	3.6199	2.8852	2.4835	3.3606	3.7549	3.5524	3.1611	3.0194	2.3552	2.2015	3.6583	4.0799	2.626	2.3833	3.2834	2.536	5.3851	1.7456
Amino Acids	HMDB0000148	C00025	Glutamic acid	30.0274	46.7387	62.7286	48.5284	19.1106	28.0076	31.2795	54.1176	78.2504	44.4736	28.2461	23.4717	37.7773	26.7269	22.2596	27.9597	27.942	27.8862	97.6668	32.3008	28.1498	37.046	27.2706	56.6303	27.0481	39.1608	31.9499	25.0383	25.9557	93.9775	29.02	34.5522	36.8505	33.8422	43.1088	30.566	21.1116	30.7081	22.3105	23.4039	25.7929	27.9091	27.199	18.5902	27.2397	29.9587
Amino Acids	HMDB0000641	C00064	Glutamine	625.325	627.34	501.554	618.212	402.555	555.691	712.684	598.513	791.251	621.913	572.858	523.635	627.363	556.269	676.494	731.705	628.63	598.851	424.489	604.394	696.319	630.072	675.953	539.876	728.175	587.683	410.293	605.985	633.625	826.363	680.848	604.532	700.209	559.165	541.715	457.626	583.781	732.436	643.815	521.76	683.721	542.078	674.68	579.493	686.01	602.853
Organic Acids	HMDB0000661	C00489	Glutaric acid	0.7092	0.8719	0.71	0.4832	0.4106	0.5728	0.8753	0.5534	0.9789	0.7618	0.7549	0.4595	1.2289	0.6733	0.8939	0.4499	1.063	1.2704	0.525	0.9077	0.4197	1.0305	0.5733	0.8221	0.5502	1.5178	0.7614	1.4791	0.9173	0.654	0.6006	0.7398	0.2471	0.6695	1.5809	0.3835	0.6792	0.6578	0.5278	0.5035	0.5251	0.7112	0.4699	0.6929	0.8873	0.7403
Carnitines	HMDB0013130	NA	Glutarylcarnitine	0.088	0.0718	0.0764	0.1245	0.1136	0.0947	0.0678	0.0962	0.0842	0.1157	0.1202	0.0801	0.1278	0.1048	0.1262	0.0803	0.1557	0.1824	0.1026	0.0778	0.1154	0.0669	0.2156	0.0904	0.1331	0.0316	0.1132	0.1355	0.1387	0.0994	0.1487	0.095	0.1364	0.1131	0.0984	0.0909	0.0942	0.156	0.0935	0.0973	0.1395	0.0857	0.0799	0.1102	0.1471	0.0905
Carbohydrates	HMDB0001051	C02154	Glyceraldehyde	1.841	1.5736	1.43	0.9397	2.2804	0.6661	1.4479	0.0399	2.0319	2.1767	1.7856	1.57	1.6499	1.521	1.0299	1.8589	1.6563	2.457	1.4054	1.1756	1.5744	2.1957	1.377	1.184	1.5967	1.0383	1.875	1.2022	1.1111	1.1542	2.1631	0.4199	1.5261	2.0331	2.3097	1.7399	1.2246	1.7235	2.0131	1.5684	1.6871	2.6869	1.1428	1.3879	1.7239	1.4768
Carbohydrates	HMDB0000139	C00258	Glyceric acid	1.0984	1.3435	1.7431	2.1193	1.8363	1.3842	1.6636	1.2843	1.7041	1.2815	1.3213	1.192	1.6191	1.1788	1.5293	1.2215	1.1173	0.888	1.7005	0.9272	1.1329	1.2532	1.5739	1.9235	1.2097	1.5343	0.8739	1.7537	1.5978	1.7035	1.1151	1.2103	1.1166	1.2758	1.331	1.1286	1.0987	1.5773	1.4854	1.3556	1.0932	0.999	1.6446	0.9105	1.2204	1.4779
Amino Acids	HMDB0000123	C00037	Glycine	216.272	233.959	191.295	197.647	134.468	228.324	296.259	191.137	257.911	180.902	284.55	210.514	282.18	511.211	328.609	367.691	211.323	234.738	99.2903	230.355	232.785	254.669	231.396	219.344	218.445	352.73	131.339	214.569	289.695	245.05	264.637	207.307	301.971	267.628	162.374	251.468	208.66	298.022	309.577	204.524	298.127	235.749	194.482	268.308	305.742	228.578
Organic Acids	HMDB0000115	C00160	Glycolic acid	4.5011	4.7238	5.3183	5.2727	3.8447	6.8687	4.2355	5.1477	8.1503	6.3067	5.2005	3.7215	10.5918	5.1649	6.3185	4.1051	4.7333	4.2347	5.5189	4.0245	4.7656	5.3991	7.494	6.1676	4.2532	10.5275	4.6241	4.7567	7.33	4.4818	4.1812	4.3092	4.3416	5.1577	3.6799	4.296	3.8682	4.1647	4.5128	4.0704	5.7435	4.0556	4.0642	6.6866	4.1058	5.7545
Peptides	HMDB0000759	C02155	Glycyleucine	0.5076	0.5519	0.4741	0.4928	0.6519	0.5245	0.5443	0.6382	0.6148	0.5435	0.3896	0.6083	0.6208	0.4315	0.4836	0.7099	0.2753	0.6548	0.4839	0.3561	0.505	0.4894	0.8148	0.6476	0.5383	0.6495	0.4528	0.4751	0.6032	0.6369	0.6029	0.4609	0.5365	0.618	0.6809	0.7571	0.4542	0.4859	0.5102	0.8021	0.7673	0.2793	0.5682	0.5817	0.4118	0.4562
Peptides	HMDB0000721	NA	Glycylproline	0.0445	0.1141	0.0909	0.1314	0.0833	0.0573	0.1551	0.0527	0.0774	0.042	0.1141	0.0778	0.1397	0.062	0.1084	0.1607	0.1031	0.0866	0.2214	0.0803	0.0881	0.0286	0.0702	0.0951	0.1072	0.1018	0.0665	0.046	0.0965	0.0819	0.1198	0.1167	0.0647	0.118	0.0277	0.0793	0.0665	0.1039	0.0594	0.094	0.0526	0.0483	0.1342	0.0765	0.11	0.035
Organic Acids	HMDB0000128	C00581	Guanidoacetic acid	1.2304	4.1139	4.2243	2.4047	3.2522	2.5446	2.4	1.8345	1.5286	2.9617	1.8128	1.9571	2.2785	3.0473	2.6982	2.1497	1.996	1.0618	1.4921	2.0908	1.6441	3.2881	2.3336	4.0815	4.39	3.4823	2.3345	1.7565	3.2325	3.6399	2.1326	3.9214	3.6533	2.3803	1.1247	1.9508	1.9268	2.8179	2.5169	5.3124	4.2058	2.3379	1.7543	4.2925	1.6136	2.6352
Bile Acids	HMDB0000708	NA	GUDCA	0.0543	0.5147	0.258	0.3138	0.4228	0.4142	0.4485	1.7931	0.2554	0.103	0.2801	0.1847	0.4921	0.1987	2.4362	0.3815	0.5714	0.1736	0.1903	0.0994	0.5503	0.1005	0.3496	0.8761	0.1125	1.7071	0.1305	0.2702	0.1049	0.4755	0.1896	1.77	0.1466	0.2158	0.1202	0.0941	0.0133	0.3283	0.2228	0.186	0.0257	0.1355	0.1501	0.2258	0.2185	0.2297
Carnitines	HMDB0000705	NA	Hexanylcarnitine	0.077	0.0814	0.1408	0.1779	0.0651	0.0935	0.0691	0.1556	0.2453	0.147	0.1105	0.1316	0.1267	0.2458	0.152	0.1157	0.1972	0.6974	0.1473	0.1255	0.1909	0.0905	0.2268	0.0883	0.1542	0.0733	0.1563	0.1336	0.0896	0.0749	0.00037	0.1354	0.0924	0.1979	0.0707	0.1686	0.0922	0.155	0.1826	0.1259	0.1515	0.1037	0.1172	0.2553	0.077	0.1832
Benzoic Acids	HMDB0000714	C01586	Hippuric acid	4.1537	4.162	5.3684	1.6593	3.2357	4.1655	4.1906	0.5559	10.2085	24.8311	5.3886	5.6371	2.1399	5.1456	6.5905	4.6814	1.7998	4.9603	4.0095	1.0451	3.1589	1.7763	1.6639	1.9609	7.8914	18.0454	0.5312	12.579	16.6409	1.1871	5.3368	1.1181	5.8858	5.0502	21.8742	6.1841	4.2008	0.8103	5.7233	5.0257	3.9396	2.0456	4.428	2.6069	3.7843	0.9041
Amino Acids	HMDB0000177	C00135	Histidine	113.409	138.815	100.986	111.223	93.4325	90.0393	103.29	108.771	97.0267	93.896	82.3833	104.573	125.578	106.957	111.209	142.353	111.742	116.178	60.6573	111.802	127.889	100.843	130.667	86.2188	145.015	120.004	76.0991	116.675	116.148	118.589	94.6103	124.357	107.445	83.3343	136.864	86.2601	89.2829	118.634	124.636	103.313	104.714	98.4559	97.1021	98.241	104.165	95.849
Amino Acids	HMDB0000679	C02427	Homocitrulline	0.3144	0.1425	0.2952	0.1594	1.0717	0.1833	1.0399	0.28	0.2306	0.5959	0.2793	0.2155	0.4302	0.6082	1.4877	0.428	0.2677	0.4525	0.3097	0.2798	0.3145	0.2148	0.4276	0.1797	0.3143	0.4989	0.1574	0.515	0.2311	0.3416	0.1664	0.1822	0.2459	0.1263	1.0523	0.271	0.3267	0.3836	0.5092	0.255	0.2436	0.1414	0.652	0.1693	0.3083	0.2022
Amino Acids	HMDB0000719	C00263	Homoserine	8.9715	5.7778	4.4052	5.9831	3.3159	8.0115	6.6407	7.9435	8.1209	5.6822	7.6512	5.8456	5.107	6.71	6.429	14.275	6.4812	8.8002	4.2158	7.8899	8.7244	5.7587	7.997	2.8549	7.6006	6.8172	4.5411	5.149	5.3507	7.3992	4.6432	5.3389	10.3331	6.6291	11.5113	4.6716	8.9102	8.0867	9.8003	2.7843	9.4621	6.0336	8.0429	5.8953	9.6179	4.5375
Phenols	HMDB0000118	C05582	Homovanillic acid	0.4709	0.7925	0.5625	0.672	0.5256	0.5526	0.496	0.662	0.582	0.5968	0.6834	0.4316	0.7709	0.5965	0.6096	0.61	0.8303	0.5927	0.7748	0.6647	0.7553	0.3608	0.646	0.5998	0.5481	0.5965	0.546	0.692	0.9331	0.6083	0.5462	0.4611	0.5556	0.5387	0.5722	0.6028	0.5048	0.668	0.6626	0.5349	0.5823	0.4619	0.6576	0.5117	0.5929	0.5713
Phenylpropanoic Acids	HMDB0000764	C05629	Hydrocinnamic acid	0.9629	0.3904	0.327	0.536	0.4655	0.4357	1.4992	0.1004	0.3318	1.2497	0.4977	0.8427	0.3106	1.2538	0.4268	0.4869	0.4246	0.2095	0.2856	0.4021	0.3368	1.8302	0.6119	0.6092	0.9224	1.5736	0.4566	0.5538	2.3225	0.3156	0.3855	0.5482	0.7629	0.4258	0.2124	0.1482	0.576	0.4349	0.699	0.6662	1.2791	0.6564	4.5196	1.1554	0.5686	0.3821
Phenylpropanoic Acids	HMDB0000755	C03672	Hydroxyphenyllactic acid	0.4938	1.1278	0.9379	1.3182	0.7717	0.9874	0.7088	1.1054	1.113	1.0494	1.0771	0.6112	1.1861	0.9428	1.0206	0.9598	1.4014	1.0673	1.3808	1.1717	1.5316	0.2163	1.3627	1.0372	0.9845	1.0123	0.7734	1.2684	1.6736	1.3566	0.7003	0.908	1.077	0.9584	0.6801	0.7124	0.7972	1.2737	0.9384	1.059	1.1803	0.6363	1.2082	0.8172	1.1237	0.6988
Organic Acids	HMDB0000700	C01013	Hydroxypropionic acid	18.0944	45.3633	18.5434	19.372	12.9271	32.6189	20.6321	22.4316	28.4594	28.2164	31.5189	19.4373	28.5729	33.4236	26.4531	13.9415	22.5292	12.8915	31.4462	16.1549	36.1617	72.2168	14.3589	27.1921	19.0366	33.0962	22.5504	28.5865	36.7253	45.1806	26.4695	17.4997	16.0787	25.8738	21.521	11.063	5.6222	13.145	22.131	15.1793	19.5665	16.0705	12.5908	14.9044	23.6867	22.1062
Imidazoles	HMDB0002271	C20522	Imidazolepropionic acid	0.2378	0.2737	0.2565	0.2672	0.2554	0.2743	0.2593	0.2678	0.265	0.2618	0.2632	0.2535	0.2866	0.2345	0.2633	0.2603	0.2728	0.2864	0.315	0.2508	0.2652	0.2491	0.2648	0.2782	0.2626	0.2533	0.2694	0.2617	0.2649	0.2697	0.261	0.2598	0.2574	0.2873	0.2483	0.2469	0.2502	0.2652	0.2562	0.2514	0.2492	0.2374	0.2582	0.258	0.2463	0.2575
Indoles	HMDB0029738	NA	Indole-3-methyl acetate	0.3613	0.4699	0.7223	0.02277	0.5836	0.4554	0.3014	0.7874	0.6108	0.5499	0.4656	0.4658	0.5691	0.5726	0.796	0.5809	0.3632	0.6937	0.6291	0.02277	0.4614	0.4261	0.4848	0.465	0.9163	0.706	0.5106	0.5561	0.4302	0.5156	0.7515	0.7616	0.4991	0.3188	0.5048	0.5442	0.6047	0.02277	0.4588	0.5398	0.4942	0.5622	0.4822	0.4685	0.6187	0.553
Indoles	HMDB0002302	NA	Indole-3-propionic acid	4.2732	0.559	1.0306	2.2956	3.2731	1.3687	53.0537	0.3851	0.327	0.911	1.1185	0.7614	0.5072	2.2911	1.8274	0.4867	0.4821	0.1322	0.8133	1.4935	1.0016	81.1656	1.0301	2.0971	1.1294	0.3494	1.1207	0.4352	0.3555	0.2607	2.2085	0.9007	0.5389	1.4379	1.0404	1.4466	2.3066	0.4098	3.6981	0.9152	1.5096	0.7173	75.6545	1.0207	1.1296	0.6482
Indoles	HMDB0000197	C00954	Indoleacetic acid	0.9017	2.0177	3.45	1.2165	1.1406	1.4854	1.307	2.24	1.1533	1.3769	1.9965	1.2646	2.3055	1.3212	1.9792	3.2336	1.2378	1.5195	1.428	1.0376	1.8362	1.2469	1.9047	2.4339	2.7339	3.988	2.1106	1.6728	2.1836	1.5746	1.015	2.2925	1.5095	1.2819	1.9291	1.8559	1.4362	1.0834	1.863	2.547	1.7059	0.909	1.3905	1.5074	4.3807	1.6049
Indoles	HMDB0000671	C02043	Indolelactic acid	0.6175	1.382	0.8981	1.2034	0.8171	1.0557	0.6937	2.3635	0.8205	1.4775	1.0299	0.5404	1.3287	0.8058	1.1283	0.6036	1.5656	0.8749	0.8733	1.1595	1.8677	0.5286	1.1123	1.0417	0.9036	0.8698	0.8858	1.3963	1.515	1.1725	0.7922	0.7382	0.8576	1.0785	0.9935	0.5979	0.8316	1.1525	1.31	0.8603	0.9111	0.6771	0.6299	0.5539	0.8236	0.7752
Organic Acids	HMDB0000193	C00311	Isocitric acid	2.7376	2.9065	3.3019	3.3562	2.474	2.269	2.5037	3.0542	2.7185	2.4081	2.6665	1.5079	3.5259	2.6911	5.6338	2.8197	2.8421	2.6988	5.9656	1.994	2.5881	1.8555	3.3873	2.5716	2.1874	2.3223	1.5315	3.124	2.2474	2.2256	3.1509	2.7715	2.7808	1.6094	2.1834	2.0353	1.5821	1.0744	2.6985	2.4516	1.7604	1.6341	3.0882	1.5782	2.1024	1.9448
Amino Acids	HMDB0000172	C00407	Isoleucine	93.1633	101.999	114.614	61.5618	57.7216	45.9189	67.0307	96.5771	119.441	70.2838	76.6375	53.7008	88.0593	56.2468	138.403	83.7329	101.743	66.5387	80.5889	58.2223	96.2961	51.0825	116.451	65.4236	104.453	73.9377	70.9708	69.1466	74.3371	84.3489	59.6156	88.5623	86.8069	83.082	73.495	41.7688	60.0333	80.9853	56.0128	46.5353	76.9804	52.8416	67.1964	57.0481	53.5454	53.6636
SCFAs	HMDB0000718	C08262	Isovaleric acid	9.3712	3.1761	7.1056	3.3225	7.3479	5.4214	6.7144	5.1483	6.1793	5.9705	4.0303	8.452	10.3567	3.0993	5.5397	6.2341	5.7284	5.5743	6.9573	4.7445	5.878	6.5941	9.3785	6.3873	6.9305	3.7562	10.662	3.9805	7.0511	5.3156	6.0751	6.9776	4.981	9.9569	7.1962	7.2104	4.8306	6.002	4.7985	6.0683	6.466	5.5838	8.6072	7.9779	4.7374	13.1789
Carnitines	HMDB0000688	NA	Isovalerylcarnitine	0.1597	0.3184	0.4262	0.1604	0.1559	0.1778	0.0643	0.2865	0.2418	0.3509	0.1392	0.1841	0.2654	0.2145	0.2183	0.1545	0.242	0.219	0.2511	0.1332	0.256	0.2466	0.408	0.1044	0.2119	0.2354	0.1446	0.3816	0.3402	0.2028	0.1258	0.2585	0.1056	0.3193	0.2373	0.2619	0.1265	0.133	0.1132	0.1476	0.2054	0.1423	0.1439	0.0266	0.102	0.1375
Organic Acids	HMDB0000695	C00233	Ketoleucine	54.9935	90.2206	122.621	62.4355	72.7186	56.4028	51.9113	112.762	86.0787	93.678	95.8571	66.9894	132.232	73.0273	138.546	43.5437	106.783	90.9058	79.8535	64.0068	97.4495	54.3634	93.0811	87.3971	99.9988	85.8024	78.6635	109.127	95.5391	128.468	55.8208	152.782	69.5486	65.5293	83.0824	55.5783	57.6238	87.0042	60.1999	60.8488	78.8734	40.1368	51.6405	76.8355	64.8535	41.0594
Amino Acids	HMDB0000684	C00328	Kynurenine	2.5641	5.4069	6.5618	2.5069	4.668	3.8491	3.1295	4.0652	4.0926	5.6976	3.1192	3.1554	6.4329	5.1152	3.9926	6.0508	3.6987	3.3649	4.7704	3.8483	4.4802	2.9698	6.0586	4.0376	5.3466	3.9648	2.043	5.0912	6.8452	2.726	4.8278	4.6754	3.1786	4.9415	2.8994	3.5333	2.4054	4.605	4.5516	6.6931	2.3718	2.3946	3.3961	3.0484	3.5927	3.3906
Organic Acids	HMDB0000190	C00186	Lactic acid	1203.03	1901.95	2269.84	2349.8	2692.9	2212.79	2074.28	2841.81	1714.9	2062.5	1901.03	1275.53	2678.48	1144.24	2173.34	1432.78	1953.96	1532.59	2192.89	1299.96	1622.91	864.192	2187.96	2313.97	1683.98	2161.15	1319.77	2477.96	2252.8	4251.15	1937.08	3008.74	2217.26	874.744	2180.65	1864.38	1754.94	2388.4	2266.52	1871.71	1573.61	1447.92	1661.24	1406.31	2202.58	1808.76
Bile Acids	HMDB0000907	NA	LCA-3S	0.1074	0.0924	0.0762	0.0889	0.0024	0.0675	0.0417	0.0085	0.0195	0.103	0.0418	0.0382	0.0868	0.2138	0.0082	0.3897	0.1421	0.0182	0.0194	0.0043	0.0394	0.0273	0.131	0.0223	0.2987	0.3816	0.0422	0.0294	0.1357	0.5516	0.0882	0.0041	0.0365	0.311	0.0422	0.2066	0.0461	0.0556	0.4322	0.041	0.2402	1e-05	0.0197	0.1184	0.0114	0.0113
Amino Acids	HMDB0000687	C00123	Leucine	178.968	210.618	242.693	124.771	124.602	102.078	138.351	190.914	254.795	157.46	141.44	109.613	191.913	111.849	314.747	175.175	192.463	156.326	163.615	141.149	191.997	109.255	226.019	135.248	214.829	161.738	133.547	160.932	179.84	180.701	110.647	214.518	156.788	165.094	155.264	115.129	127.422	204.566	104.854	114.384	157.246	95.8686	137.934	118.703	132.425	118.093
Fatty Acids	HMDB0000673	C01595	Linoleic acid	116.001	117.028	146.622	65.8163	8.8213	73.2218	23.925	206.918	178.863	112.409	83.3576	163.394	144.824	218.63	253.823	28.3438	161.008	484.994	77.0107	157.79	298.682	96.931	46.0029	94.4981	106.061	41.3057	117.893	130.176	55.0949	74.7656	31.909	175.933	50.5076	253.425	59.0046	222.751	135.093	170.995	261.722	177.255	111.204	136.168	77.6481	197.679	45.1181	184.806
Carnitines	HMDB0006469	NA	Linoleylcarnitine	0.1533	0.1925	0.3013	0.1872	0.1399	0.3547	0.2622	0.397	0.2489	0.2997	0.2714	0.2796	0.3159	0.3534	0.2489	0.1324	0.3338	0.4236	0.2276	0.3875	0.4631	0.1522	0.5023	0.1628	0.3326	0.166	0.2169	0.3067	0.3237	0.2762	0.1573	0.4515	0.2273	0.4311	0.0841	0.3559	0.2246	0.5132	0.3824	0.3118	0.391	0.2023	0.3028	0.2684	0.2749	0.2706
Amino Acids	HMDB0000182	C00047	Lysine	230.094	286.425	315.331	141.84	137.528	210.638	175.969	245.553	264.884	180.955	173.351	185.187	234.042	239.264	269.429	312.271	255.097	245.476	181.604	219.654	250.293	201.649	347.515	202.108	297.751	254.162	190.159	209.456	282.119	169.759	158.606	239.695	204.541	188.103	254.314	208.338	175.912	295.897	226.385	166.406	239.471	191.956	199.639	176.239	183.314	263.077
Organic Acids	HMDB0000176	C01384	Maleic acid	0.5994	1.1102	0.7011	1.0149	1.1151	0.5994	0.9444	1.2335	0.5327	0.9592	0.7038	0.7578	0.9757	1.0401	1.7698	0.6864	1.2614	0.8421	0.6925	0.5403	0.827	0.4279	0.997	0.38	1.1441	0.674	0.4839	1.0453	1.147	0.9494	1.1002	1.8403	0.7825	0.4181	0.9808	0.6355	0.4144	0.7648	0.875	0.6355	0.8893	0.3836	1.056	1.3665	0.6006	0.5687
Organic Acids	HMDB0000156	C00149	Malic acid	2.0601	3.8311	2.8731	2.8542	3.606	3.2269	4.3135	3.6873	1.7722	2.6243	2.8122	2.9783	4.3422	4.4497	8.8571	2.2907	4.7411	3.4843	3.5085	2.0935	2.4203	1.7635	5.8097	2.391	2.9184	3.1977	2.1875	4.7344	3.7635	4.2933	3.9708	5.1656	3.2676	2.2678	2.7976	3.7039	2.303	2.1433	3.2175	3.2304	3.3421	2.7157	4.2515	3.4379	3.2449	2.1886
Organic Acids	HMDB0000691	C00383	Malonic acid	0.1434	0.1812	0.0921	0.1522	0.1232	0.2663	0.205	0.1619	0.1969	0.1676	0.1647	0.1317	0.208	0.1443	0.1518	0.1217	0.1669	0.1202	0.1678	0.1142	0.1502	0.2182	0.1714	0.1937	0.1094	0.1019	0.2028	0.287	0.2485	0.19	0.2389	0.1388	0.126	0.2324	0.1858	0.2065	0.1485	0.1076	0.1514	0.0845	0.2569	0.5757	0.1775	0.1979	0.1393	0.1748
Carnitines	HMDB0002095	NA	Malonylcarnitine	0.8881	0.8715	1.4216	1.2923	0.7501	1.3557	0.7385	1.1327	1.2277	2.208	1.3105	0.8152	1.5442	0.9734	1.5922	0.9029	1.1402	1.282	0.9674	1.5933	1.5881	1.0351	1.4567	0.7916	1.4331	1.0672	0.8544	1.6797	1.1483	0.9757	1.8873	1.114	1.0832	1.1542	1.0847	1.2372	1.3171	1.1191	0.8977	0.9838	1.0944	1.0582	0.7326	0.6825	1.9416	1.3131
Carbohydrates	HMDB0000163/HMDB0000186	C00208/C00243	Maltose/Lactose	0.3984	1.0779	0.8716	1.155	0.8997	0.9962	0.5185	0.8634	2.6374	0.9464	0.7977	0.4002	1.0507	0.4495	0.5781	0.172	0.7548	0.1045	1.6422	0.7444	0.29	0.5336	0.9932	2.0258	1.4743	0.3844	0.4167	1.4117	1.6593	2.2665	1.7398	0.5486	1.4123	0.6162	1.1815	0.5149	0.3868	0.7519	0.4379	0.6351	0.7027	1.1651	1.1213	0.6068	0.6993	0.6846
Benzenoids	HMDB0000703	C01984	Mandelic acid	0.0957	0.1103	0.1052	0.121	0.1053	0.177	0.1028	0.2607	0.0597	0.0649	0.1066	0.035	0.0992	0.1145	0.1035	0.1756	0.0422	0.1165	0.1315	0.0961	0.1147	0.1166	0.1075	0.1127	0.0838	0.1674	0.1816	0.1126	0.1284	0.0877	0.0897	0.1234	0.2089	0.112	0.0953	0.0672	0.0972	0.1233	0.1052	0.0978	0.1463	0.1001	0.0826	0.061	0.0962	0.0987
Indoles	HMDB0001389	C01598	Melatonin	0.3347	0.3427	0.3218	0.3595	0.3515	0.3389	0.3491	0.3682	0.174	0.1091	0.1401	0.4544	0.3403	0.367	0.2325	1.0077	0.3762	0.1665	0.5453	0.2318	0.2239	0.3341	0.3285	0.3364	1.1788	0.3377	0.3125	0.3024	0.1555	0.4568	0.1438	0.3419	0.3483	0.5562	0.3921	0.2935	0.8242	0.479	0.319	0.3491	0.4251	0.3537	0.4546	0.00911	0.6847	0.00911
Amino Acids	HMDB0000696	C00073	Methionine	38.7789	36.0465	38.5215	22.0064	23.8963	22.544	25.9113	25.7047	29.8845	20.9759	25.85	23.5793	32.8415	28.3445	29.3749	47.6492	29.32	30.1311	17.967	30.492	35.4718	21.3588	35.0073	25.5794	36.9386	30.561	21.6343	32.9899	32.7464	32.2345	16.7661	35.0071	34.6324	22.5415	29.6459	25.6126	26.2333	31.3127	27.5364	19.5378	33.5985	24.7373	30.7801	23.5122	26.9966	19.2904
Amino Acids	HMDB0002108	NA	Methylcysteine	3.3699	11.5888	3.6425	6.0614	2.1086	4.7152	5.114	2.7248	3.889	3.2393	6.7332	2.6536	5.8665	6.1525	5.937	4.1158	4.0448	3.8466	2.527	3.2713	3.9828	8.2367	6.1941	3.1502	3.3476	4.0677	2.164	4.2819	3.2072	2.5872	3.6462	4.568	3.3835	7.4269	2.6693	2.8388	2.6999	9.477	12.7162	3.9175	5.8706	3.4515	4.4269	4.4291	5.3053	3.6905
Fatty Acids	HMDB0000752	NA	Methylglutaric acid	0.3632	0.1204	0.2065	0.1438	0.2482	0.2089	0.1289	0.1496	0.2459	0.2617	0.1265	0.1655	0.2354	0.2162	0.2488	0.2347	0.2301	0.2322	0.2283	0.2158	0.1989	0.3648	0.2443	0.3306	0.1949	0.1529	0.2433	0.2371	0.2661	0.227	0.2123	0.313	0.1633	0.2036	1.3534	0.1758	0.1508	0.1725	0.1273	0.2471	0.1752	0.2868	0.1809	0.2897	0.1756	0.2883
Organic Acids	HMDB0000202	C02170	Methylmalonic acid	1.2575	0.9166	1.0569	1.2551	1.5755	1.5587	1.5157	0.5067	0.604	1.3292	1.544	1.6561	1.2625	2.8024	1.5979	1.2167	1.9784	1.2816	1.0741	1.4586	1.1884	1.1972	1.8121	0.9697	1.4964	0.7597	1.1562	1.2476	1.4205	1.2702	1.2258	1.8945	1.4121	1.478	0.6984	1.9937	1.7581	1.2844	1.675	1.544	1.7888	1.5543	1.8727	1.7114	1.493	1.2887
Carnitines	HMDB0013133	NA	Methylmalonylcarnitine	0.4894	0.6767	0.8011	0.7603	0.6774	0.8006	0.9847	0.5298	0.931	0.8607	0.8359	0.5695	0.7688	1.0413	1.009	0.5465	1.0663	0.8992	0.7849	0.7041	1.1074	0.8172	0.8873	0.6497	0.7271	0.8145	0.4638	0.7575	0.8245	0.6975	0.9025	0.7468	0.5683	0.7541	0.6085	0.5961	0.7126	1.0619	0.6766	0.5385	0.8396	0.6289	0.5199	0.5543	0.7448	0.7515
Fatty Acids	HMDB0001844	NA	Methylsuccinic acid	0.2726	0.328	0.2911	0.2439	0.235	0.2522	0.3105	0.2269	0.3033	0.2636	0.2778	0.1798	0.4493	0.3124	0.3365	0.2738	0.3981	0.4619	0.2137	0.3303	0.1928	0.5094	0.2697	0.426	0.2442	0.5164	0.3179	0.5158	0.3721	0.254	0.2735	0.2835	0.1059	0.2934	0.6108	0.1605	0.2562	0.264	0.1946	0.2671	0.2318	0.2665	0.2144	0.3332	0.3147	0.3123
Fatty Acids	HMDB0000806	C06424	Myristic acid	1.2642	0.8523	1.0425	2.1828	2.0112	0.0784	0.0577	3.339	4.308	2.2525	2.2218	4.9237	1.2085	2.8251	11.7199	3.7792	0.9543	4.4594	1.6574	1.0144	1.5477	0.8402	1.4028	2.3714	1.6802	0.3481	1.7596	3.0607	2.6847	0.2725	1.1933	2.0452	0.00387	2.3696	2.0328	6.6692	3.9167	2.0364	1.9234	2.9823	0.5644	1.73	5.7363	4.7293	0.8792	1.3744
Fatty Acids	HMDB0002000	C08322	Myristoleic acid	0.3045	0.1595	0.1141	0.3187	0.2877	0.0708	0.0743	0.2573	0.9167	0.4779	0.2386	0.6626	0.2232	0.5658	1.8485	0.5103	0.4081	1.4298	0.1551	0.1936	0.3817	0.2596	0.1358	0.3998	0.7483	0.2	0.3104	0.4119	0.4228	0.2164	0.2296	0.00365	0.1	0.414	0.43	1.2672	1.525	0.4355	0.5526	0.7493	0.3993	0.5288	1.0854	1.2297	0.0569	0.2776
Amino Acids	HMDB0000766	NA	N-Acetylalanine	3.1755	2.6439	4.1464	4.0888	2.3541	3.425	1.3238	3.7017	6.4894	3.4364	4.1572	2.3907	3.9727	4.2293	3.195	2.7477	3.7939	2.2655	9.0749	3.435	5.0069	3.6593	6.3551	3.0257	1.5847	5.2926	3.1932	5.1168	3.2063	3.2693	2.0865	2.9877	4.1491	2.7649	3.6317	3.3577	3.2555	2.7753	3.9315	2.2544	2.9644	3.5912	5.4852	4.1543	3.2828	3.7491
Amino Acids	HMDB0000812	C01042	N-Acetylaspartic acid	0.5321	0.6049	0.5675	0.6007	0.5773	0.5354	0.5488	0.5965	0.4492	0.6802	0.5193	0.5796	0.7194	0.7079	0.633	0.5978	0.5386	0.6065	0.541	0.428	0.52	0.495	0.6653	0.4132	0.5392	0.5159	0.3298	0.5846	0.6097	0.5338	0.6705	0.5468	0.4973	0.5299	0.5251	0.7157	0.545	0.4487	0.6281	0.5447	0.6537	0.5279	0.5866	0.5965	0.5718	0.5063
Amino Acids	HMDB0006029	NA	N-Acetylglutamine	0.5121	0.4346	0.3712	0.4085	0.334	0.4102	0.5095	0.4513	0.3634	0.3483	0.3496	0.4583	0.3387	0.3703	0.4508	0.4593	0.397	0.6845	0.6711	0.6249	0.3623	0.445	0.3851	0.4821	0.54	0.3162	0.4174	0.4296	0.2882	0.5049	0.8919	0.4789	0.3714	0.5286	0.4623	0.3834	0.4106	0.3912	0.3323	0.448	0.4341	0.4745	0.4303	0.3234	0.4596	0.3433
Carbohydrates	HMDB0000230	C00270	N-Acetylneuraminic acid	0.6099	0.656	0.7279	0.8157	0.6426	0.6328	0.5695	0.5855	0.8452	0.7724	0.5315	0.5689	0.6637	0.6492	0.7928	0.8399	0.5955	0.6801	1.2106	0.5603	0.6332	0.361	0.7441	0.738	0.7883	0.4531	0.5097	0.5864	0.6767	0.7764	0.6659	0.5586	0.6148	0.6275	0.7131	0.7091	0.6217	0.6983	0.6905	0.6631	0.6115	0.6923	0.9153	0.646	0.6067	0.7143
Amino Acids	HMDB0002931	NA	N-Acetylserine	1.8041	1.9406	1.3956	1.7639	1.6762	1.5571	1.7814	1.4883	2.1388	1.8764	1.2538	1.3809	1.5822	2.2377	1.8449	2.6031	1.343	2.5761	3.3446	1.4263	1.7564	1.4503	2.4463	1.4974	2.3462	1.2024	1.0606	1.519	1.5887	2.0444	2.0745	1.4046	1.2622	1.9538	1.564	1.5793	1.3844	1.2604	1.7334	1.5573	1.8735	1.4088	1.8286	1.3347	1.4501	1.283
Amino Acids	HMDB0013713	NA	N-Acetyltryptophan	0.3029	0.2183	0.2679	0.2616	0.2593	0.2235	0.2082	0.317	0.4841	0.321	0.368	0.2237	0.2401	0.2161	0.2175	0.3718	0.2313	0.248	0.2688	0.3603	0.2652	0.2334	0.2327	0.2493	0.2385	0.2282	0.2148	0.2372	0.3603	0.2298	0.1157	0.2432	0.2623	0.00794	0.1855	0.2062	0.3058	0.2466	0.2466	0.2211	0.1492	0.1846	0.00794	0.00794	0.2371	0.2202
Amino Acids	HMDB0000866	C01657	N-Acetytyrosine	0.4082	0.3156	0.289	0.3366	0.355	0.2755	0.1062	0.3041	0.3532	0.3749	0.3548	0.4675	0.3253	0.2399	0.2765	0.3811	0.4626	0.5059	0.1705	0.5821	0.4013	0.2637	0.3411	0.3251	0.3112	0.2337	0.4468	0.3284	0.3874	0.3636	0.1979	0.2881	0.2937	0.2947	0.2314	0.5171	0.2853	0.4213	0.3299	0.3392	0.2723	0.1541	0.3625	0.2609	0.2168	0.3318
Fatty Acids	HMDB0000847	C01601	Nonanoic acid	4.1706	1.8867	3.0852	1.2061	2.4921	2.1592	1.9632	2.5232	2.0517	2.1222	1.9318	2.1268	4.569	1.9744	2.3111	1.963	2.1854	1.9042	2.1917	2.2537	1.858	2.3417	3.9911	2.2413	2.2308	1.5212	2.244	1.6432	4.1196	2.106	2.3598	3.3198	2.4236	2.1993	1.9352	1.9829	1.9042	1.7617	1.8633	1.8918	2.4217	1.8255	2.4319	4.0968	2.0327	5.605
Fatty Acids	HMDB0000482	C06423	Octanoic acid	22.7751	27.8738	45.0182	13.9973	24.8404	16.0667	14.6114	28.881	31.461	27.6533	18.0434	20.0125	56.741	23.6944	34.1335	35.2873	27.2239	24.1789	21.7258	13.4828	0.00105	21.1587	47.95	28.9106	63.0763	18.0412	23.6516	21.8697	37.5282	28.7486	2.5356	41.3209	25.9488	20.9919	33.7927	18.6195	13.3756	37.1022	20.437	29.3119	18.0655	11.7096	60.4742	35.8188	15.0528	29.2628
Carnitines	HMDB0000791	C02838	Octanoylcarnitine	0.195	0.3114	0.3454	0.6849	0.325	0.1655	0.0939	0.3016	0.4919	0.6458	0.4226	0.3253	0.3985	1.0098	0.3904	0.2413	1.0493	1.7153	0.2897	0.4743	0.609	0.2194	1.0522	0.243	0.4049	0.2271	0.6475	0.4529	0.5808	0.1851	0.0509	0.4988	0.2712	0.6527	0.142	0.6144	0.2327	0.5428	0.69	0.4343	0.4242	0.2875	0.225	1.0194	0.2691	0.691
Fatty Acids	HMDB0000207	C00712	Oleic acid	134.789	121.717	170.297	77.2984	9.6697	51.2373	19.2896	170.807	270.096	126.611	78.2022	150.836	136.49	187.685	326.756	50.5428	125.893	453.162	87.9276	135.807	202.308	139.889	36.5735	94.8689	112.458	68.4861	128.534	147.981	29.4494	81.1549	36.0059	169.024	45.7119	138.308	83.8599	257.638	153.852	155.912	254.069	150.48	74.0171	114.828	64.406	166.956	58.1694	162.635
Carnitines	HMDB0005065	NA	Oleylcarnitine	0.2844	0.332	0.5133	0.4201	0.1727	0.4351	0.1572	0.5877	0.7231	0.5907	0.2827	0.3848	0.4464	0.5617	0.5505	0.2068	0.4331	0.5877	0.3616	0.5449	0.3804	0.3235	0.5278	0.2797	0.4999	0.3189	0.3418	0.5705	0.3532	0.3445	0.2017	0.5098	0.2482	0.3694	0.1676	0.5666	0.3592	0.5691	0.408	0.4566	0.3776	0.2829	0.2628	0.4227	0.3288	0.4336
Amino Acids	HMDB0000214	C00077	Ornithine	68.6848	94.4256	84.973	85.2183	19.5406	75.9472	75.2853	94.5212	107.381	62.3339	66.4043	44.0947	60.8639	69.2181	102.071	76.7724	58.5151	51.0047	63.9818	60.9116	78.4591	62.2649	182.819	95.9177	73.461	113.899	51.7432	62.8375	63.9719	62.906	54.2108	82.9478	68.3533	89.8984	48.0026	50.9314	43.9512	94.0116	86.0227	50.983	78.854	47.0531	51.7155	63.2231	90.9908	56.2741
Benzenoids	HMDB0000669	C05852	ortho-Hydroxyphenylacetic acid	0.0927	0.1018	0.1145	0.1002	0.1082	0.0837	0.0726	0.1072	0.0757	0.1083	0.0969	0.1033	0.117	0.0631	0.0828	0.1019	0.1081	0.1066	0.2705	0.0926	0.1071	0.0731	0.1174	0.1357	0.118	0.1284	0.0938	0.1059	0.116	0.1376	0.0748	0.0926	0.0953	0.0547	0.0707	0.0427	0.0803	0.0932	0.077	0.1101	0.1158	0.0881	0.0454	0.0744	0.0825	0.0687
Organic Acids	HMDB0000225	C00322	Oxoadipic acid	0.0377	0.1009	0.1113	0.0446	0.0776	0.0689	0.0342	0.0737	0.0674	0.0566	0.0596	0.0269	0.0728	0.0361	0.0748	0.0569	0.075	0.0775	0.046	0.0318	0.0486	0.0273	0.0556	0.0567	0.0479	0.0445	0.0336	0.069	0.0911	0.067	0.0214	0.0381	0.0627	0.0377	0.1399	0.0384	0.0369	0.0307	0.0255	0.0327	0.0482	0.0421	0.0451	0.0564	0.047	0.0135
Organic Acids	HMDB0000208	C00026	Oxoglutaric acid	4.9296	5.5846	9.5196	8.3432	7.2078	7.6399	5.7478	6.3874	9.1465	6.4083	6.589	5.6536	12.5664	5.8522	6.1379	5.1825	12.4076	6.4351	23.1964	5.7228	7.1649	4.8185	6.3997	23.1776	6.8998	5.286	3.6939	8.8922	6.402	16.8241	5.9416	7.6966	6.9775	4.5271	7.979	6.4284	4.9441	3.8482	8.212	7.9761	4.4072	4.4151	8.3213	8.9808	6.8087	5.5144
Fatty Acids	HMDB0003229	C08362	Palmitoleic acid	8.906	4.0448	6.0096	5.8958	5.5839	1.5095	1.0594	9.0163	15.4717	5.8682	2.9581	12.7428	5.5993	12.6965	18.1883	3.8874	8.7303	59.7604	5.8996	6.6237	13.7326	6.3171	4.2268	8.9975	8.6171	1.4476	8.7474	8.2758	7.5657	4.4656	2.6545	11.3365	1.3337	10.2806	5.4306	33.4043	15.8212	7.5335	20.3154	15.3957	6.7066	12.7815	4.3675	22.0458	2.8195	8.945
Carnitines	HMDB0000222	C02990	Palmitoylcarnitine	0.1542	0.2271	0.322	0.2154	0.1327	0.2219	0.1311	0.2976	0.381	0.3053	0.2733	0.2565	0.2506	0.3413	0.2921	0.1939	0.3257	0.3934	0.2948	0.3111	0.3856	0.1098	0.334	0.1761	0.34	0.1872	0.2223	0.3605	0.2942	0.2635	0.2283	0.2814	0.2406	0.2504	0.1241	0.3319	0.2974	0.3174	0.2443	0.3141	0.2786	0.2123	0.2663	0.287	0.2486	0.2367
Fatty Acids	HMDB0000826	C16537	Pentadecanoic acid	1.0616	0.8214	0.7468	1.7616	1.576	1.0787	0.7719	0.6059	3.996	1.2627	1.3358	1.7693	1.2861	1.5677	4.958	3.1793	1.3537	1.8209	0.663	1.1398	1.0833	1.355	1.3932	2.1349	1.071	1.2356	1.626	1.691	1.8803	0.5281	1.1382	1.7811	0.4687	1.6445	0.8102	1.8598	1.5507	1.2502	0.9484	1.8179	0.725	0.9505	2.3432	1.6676	1.4791	1.0231
Amino Acids	HMDB0006344	C04148	Phenylacetylglutamine	2.3645	1.0478	0.5983	0.6894	0.2562	0.5145	0.6479	0.4638	0.6797	1.6819	1.8101	1.3887	0.5937	7.4734	2.297	2.6564	1.7477	4.2459	2.2331	2.2579	0.7695	0.7943	2.8112	3.2918	3.0298	1.7806	0.8547	3.1183	3.5246	1.463	1.1114	5.7787	2.8608	1.9453	1.4579	3.6248	3.5727	0.7631	2.5867	0.2774	2.545	0.637	0.5053	1.9093	1.4121	0.2655
Amino Acids	HMDB0000159	C00079	Phenylalanine	69.5729	78.0064	75.8266	53.4905	66.7382	49.3676	47.2712	74.1551	82.2105	49.3231	52.342	49.278	63.4895	51.2431	75.342	74.5917	60.3925	76.317	54.5778	62.967	72.6112	47.5216	65.8659	56.8617	71.659	60.4852	50.073	59.3433	72.7411	73.0102	52.7143	62.6336	68.7458	51.9084	66.0882	62.6271	63.7749	71.9201	51.9457	57.3835	62.1276	53.4532	57.0081	41.7187	62.9656	51.9617
Phenylpropanoic Acids	HMDB0000779	NA	Phenyllactic acid	0.9158	1.0367	1.0547	1.0387	1.1645	1.7013	1.687	0.8565	0.9215	0.7992	0.7929	0.8689	0.8625	1.1073	1.1877	1.0519	1.3885	1.068	0.8319	1.1338	1.4031	0.4632	0.7971	1.2704	1.3593	1.1478	0.7219	1.1116	1.3007	1.7555	0.8561	1.0132	1.6028	1.0363	0.6883	0.7491	0.5196	1.4859	0.8408	1.1468	1.6056	0.9698	0.6858	0.8283	0.9421	0.7242
Benzenoids	HMDB0000205	C00166	Phenylpyruvic acid	0.6565	1.2723	1.0998	0.8659	1.0806	0.8793	0.7101	0.9223	0.6759	0.9652	0.825	0.6912	0.9541	0.8039	0.5971	0.7407	0.9699	0.635	0.8078	0.8345	1.0477	0.5565	0.7272	0.7625	1.0408	0.862	0.6613	1.1603	1.3951	1.0857	0.8177	0.9362	0.959	0.6121	0.9443	0.8522	0.4819	0.7286	0.6894	0.8841	0.5619	0.5802	0.5466	0.5734	0.7975	0.6864
Benzoic Acids	HMDB0002107	C01606	Phthalic acid	0.1581	0.1733	0.1323	0.2054	0.1277	0.1717	0.1691	0.1543	0.1589	0.148	0.1457	0.1531	0.1493	0.222	0.1945	0.211	0.1456	0.2117	0.1526	0.1185	0.1376	0.18	0.101	0.1936	0.2334	0.1724	0.1621	0.2203	0.2505	0.2379	0.2303	0.0979	0.2222	0.1972	0.2201	0.112	0.0967	0.1951	0.1034	0.1527	0.2576	0.1614	0.1372	0.1677	0.1423	0.1923
Phenols	HMDB0000822	C11527	p-Hydroxymandelic acid	0.0007	0.0199	0.0314	0.0946	0.0002	0.0243	0.0422	0.0418	0.0613	0.012	0.0308	0.0153	0.0315	0.0151	0.0508	0.0122	0.0095	0.0019	0.0223	0.0178	0.0411	0.0107	0.0096	0.0078	0.0249	0.0263	0.0026	0.0748	0.0915	0.0156	1e-05	0.0758	0.0685	0.037	0.0068	1e-05	0.0087	0.0103	0.005	0.0039	0.0184	1e-05	0.0345	0.0131	0.0163	0.0309
Phenols	HMDB0000020	C00642	p-Hydroxyphenylacetic acid	0.164	0.5088	0.3026	0.3751	0.0412	0.3786	0.502	0.2789	1.224	0.3223	0.8975	0.2285	0.4701	0.4659	0.496	0.2934	0.3975	2.2259	0.6009	0.5033	0.4707	0.1513	0.4232	0.7892	0.4318	0.8236	0.1826	0.4373	0.1431	0.2744	0.2416	0.3237	0.5276	0.6873	0.3323	0.4693	0.3784	0.00288	0.00288	0.314	0.2743	0.1777	0.277	0.1537	0.5049	0.1378
Fatty Acids	HMDB0000857	C02656	Pimelic acid	0.157	0.1006	0.2082	0.1486	0.2035	0.3062	0.2368	0.1731	0.142	0.2417	0.1126	0.1684	0.2493	0.145	0.0989	0.1239	0.1638	0.2039	0.089	0.2756	0.1683	0.17	0.1329	0.2823	0.1583	0.1144	0.2072	0.275	0.1784	0.0602	0.2007	0.1672	0.1052	0.2074	0.2239	0.0915	0.0954	0.1422	0.139	0.1604	0.1473	0.112	0.1777	0.2555	0.3497	0.1527
Amino Acids	HMDB0000716	C00408	Pipecolic acid	0.6887	0.9986	1.1885	1.3095	1.0957	0.7381	0.8448	1.2667	2.2589	1.1875	0.7825	0.6892	1.106	1.6868	5.134	0.4905	1.2174	2.5045	1.1109	1.2061	0.9087	1.0703	1.737	1.098	1.1259	10.6456	0.7995	1.6471	0.743	1.1198	0.6557	1.3264	0.6384	1.0616	2.7128	0.734	0.9828	0.8001	1.1884	1.2973	1.0422	0.8364	0.6453	1.24	0.8716	1.1115
Amino Acids	HMDB0000162	C00148	Proline	135.229	338.078	238.223	269.701	161.063	123.22	170.519	181.228	195.541	137.504	143.972	112.372	279.557	115.761	227.909	238.389	144.02	183.611	187.259	151.296	194.31	88.1484	209.038	158.31	163.178	311.853	121.428	159.318	193.843	366.166	187.67	158.205	188.71	149.598	234.831	95.1275	99.7046	183.541	205.943	174.303	164.366	162.376	226.66	161.405	221.853	125.917
SCFAs	HMDB0000237	C00163	Propionic acid	21.4524	16.982	23.403	11.4294	18.1977	22.9569	24.5118	23.1672	17.6119	18.5771	18.6755	24.6544	30.014	22.584	18.9686	19.5606	19.7664	17.3303	19.7538	17.4303	20.9241	30.926	20.4486	17.7443	22.1935	26.1112	32.12	19.9456	26.6825	31.2893	19.8638	21.1046	27.2695	29.2378	31.0577	19.1027	17.2474	19.427	18.9617	15.55	35.7155	18.6218	26.8953	23.5189	17.2933	33.2481
Carnitines	HMDB0000824	C03017	Propionylcarnitine	1.0659	1.6556	2.6178	1.2358	0.7459	1.0769	0.7468	1.3058	2.4568	1.7502	1.0861	0.9059	1.4748	1.6011	1.5353	1.4306	1.2007	1.4487	1.4718	1.189	1.8758	0.9778	1.7412	1.0929	2.6283	1.6234	0.9651	1.9787	1.8164	1.0132	2.2332	1.4729	1.1178	1.5499	1.2216	0.7719	1.0481	1.2425	1.3173	0.9162	2.2189	0.7627	1.084	0.532	0.7808	0.7628
Amino Acids	HMDB0000267	C01879	Pyroglutamic acid	45.3226	62.6628	71.3065	63.5046	28.7558	41.7867	38.9249	80.3606	125.84	69.8082	32.718	29.9443	64.0995	35.6377	34.588	39.6413	34.1112	42.0913	155.463	39.9737	47.0656	52.5861	40.1833	84.3072	44.8346	55.2846	41.4018	34.5206	35.7286	135.852	53.7168	43.5724	44.833	51.2132	58.2643	36.319	27.385	41.2482	31.1305	28.3716	40.7743	36.8449	33.3636	27.7112	34.4613	41.2801
Organic Acids	HMDB0004230	C05942	Pyrrole-2-carboxylic acid	0.1436	0.3198	0.1249	0.1501	0.111	0.2572	0.0282	0.1136	0.1627	0.1357	0.1153	0.2091	0.1287	0.121	0.111	0.1501	0.1359	0.1458	0.1236	0.1018	0.1429	0.2099	0.1114	0.1386	0.1561	0.097	0.208	0.1343	0.285	0.0722	0.1067	0.1108	0.0972	0.2035	0.144	0.0365	0.1161	0.1035	0.1521	0.136	0.0918	0.1024	0.0702	0.1364	0.1511	0.1216
Organic Acids	HMDB0000243	C00022	Pyruvic acid	332.231	613.289	519.122	1268.83	762.387	590.793	206.525	1002.19	590.535	606.486	355.775	396.864	936.667	345.587	192.753	421.7	899.077	363.825	1337.59	294.826	522.983	300.27	261.147	1328.71	402.925	401.044	195.805	956.049	500.748	1900.9	575.966	743.819	565.122	69.2727	903.364	201.657	148.029	157.158	329.387	86.1907	74.1025	186.294	206.853	335.046	458.69	105.107
Organic Acids	HMDB0003072	C00296	Quinic acid	0.1547	0.1997	0.264	0.1812	0.2181	0.2226	0.2188	0.2018	0.1971	0.2624	0.2746	0.2292	0.252	0.3675	0.00732	0.1191	0.4935	0.2298	0.00732	0.1672	0.2196	0.0732	0.00732	0.2199	1.2186	3.3585	0.2574	0.3255	0.2052	0.1867	0.2218	0.195	0.6763	0.00732	0.3451	0.2586	0.1845	0.00732	0.861	0.245	0.2406	0.1596	0.2906	0.1286	2.1155	0.2417
Carbohydrates	HMDB0000849	C00507	Rhamnose	0.8058	1.6356	1.5382	1.4663	1.2527	0.7796	0.8446	2.0266	1.7359	1.0861	0.8712	1.0771	0.9745	1.6025	2.3208	1.2152	0.9155	0.5115	2.085	1.3244	1.2706	0.7972	1.4508	0.6279	2.3181	1.886	1.3029	1.4579	1.8466	1.4424	1.6133	1.0972	0.9501	0.9994	0.8043	0.9213	0.7857	0.908	1.257	1.5189	1.161	1.4164	0.7652	0.7741	0.6455	0.4115
Carbohydrates	HMDB0000621	C00309	Ribulose	0.8151	1.2598	1.0887	1.2352	0.8145	1.2442	1.5255	1.5024	0.8251	0.8676	0.7133	0.6835	1.0925	1.1398	1.0095	0.8616	1.1813	0.6273	1.1048	0.8681	0.8666	1.0832	0.6115	1.0669	0.922	0.9376	0.805	0.7426	1.3218	1.4436	0.7997	0.6729	0.8288	1.1853	0.7816	1.2847	0.744	0.9253	1.0249	1.0582	1.2236	1.0735	1.2103	0.8904	0.7027	1.0315
Fatty Acids	HMDB0000792	C08277	Sebacic acid	0.5846	0.6045	0.4986	0.398	0.4503	0.5242	0.7385	0.4711	0.5392	0.4842	0.4019	0.4232	0.5246	0.6741	0.817	0.678	0.4849	0.5641	0.5075	0.5342	0.5983	0.9265	0.4283	0.5979	0.8038	0.5619	0.3711	0.4799	0.5884	0.3598	0.526	0.434	0.6783	0.413	0.61	0.3579	0.3603	0.7114	0.4808	0.4529	0.6195	0.647	0.6964	0.6145	0.5543	0.4877
Amino Acids	HMDB0000187	C00065	Serine	172.368	146.726	135.83	134.88	114.259	119.767	166.622	123.035	196.918	110.137	129.127	127.49	149.646	163.019	138.441	216.279	119.468	179.28	72.8738	113.772	157.75	159.921	125.043	112.906	141.121	168.105	88.989	135.108	142.462	127.325	97.9156	148.501	169.236	132.757	115.566	186.775	118.067	155.322	165.368	138.073	188.151	143.044	161.764	193.308	192.16	89.7424
Organic Acids	HMDB0003070	C00493	Shikimic acid	0.0524	0.0951	0.0633	0.2173	0.1434	0.2099	0.1384	0.1635	0.1824	0.0752	0.3071	0.2542	0.1905	0.00062	0.329	0.00062	0.1971	0.1195	0.1479	0.1827	0.00062	0.105	0.3955	0.4076	0.1208	0.2951	0.00062	0.1323	0.00062	0.2143	0.0624	0.00062	0.0739	0.1468	0.1045	0.0586	0.1308	0.1438	0.1407	0.1907	0.1081	0.00062	0.0554	0.0748	0.00062	0.0906
Carnitines	HMDB0000848	NA	Stearylcarnitine	0.084	0.0753	0.1452	0.0648	0.0512	0.0795	0.0298	0.1182	0.1468	0.1371	0.0909	0.0644	0.1084	0.1073	0.1036	0.0937	0.1051	0.0924	0.0712	0.0876	0.0755	0.0402	0.1997	0.0593	0.1007	0.0899	0.0633	0.1135	0.1107	0.0583	0.0755	0.1079	0.0866	0.0711	0.0372	0.1181	0.0723	0.096	0.0785	0.1009	0.1016	0.0584	0.0784	0.1164	0.0909	0.0895
Fatty Acids	HMDB0000893	C08278	Suberic acid	0.2018	0.1681	0.135	0.257	0.2742	0.2013	0.4046	0.1909	0.2696	0.2151	0.0698	0.1189	0.1769	0.1445	0.4157	0.2121	0.2867	0.144	0.1395	0.2444	0.1521	0.2052	0.2227	0.4062	0.1474	0.1655	0.1874	0.2252	0.2553	0.2106	0.229	0.2634	0.2343	0.1875	0.2029	0.1681	0.1352	0.0673	0.0953	0.1479	0.1668	0.1929	0.226	0.3245	0.4892	0.1517
Organic Acids	HMDB0000254	C00042	Succinic acid	3.5507	3.7094	2.9148	3.5161	4.3425	3.8038	4.0259	3.0618	2.6844	4.2628	4.1992	4.1861	3.6362	5.9048	4.2952	3.1689	4.5012	3.6374	3.2541	3.5054	3.2346	3.6367	5.0018	2.9703	3.5819	3.5268	3.014	3.8994	4.3196	4.1331	3.4248	4.9748	3.4599	3.5353	2.8431	4.9014	3.831	3.5478	4.08	4.4061	4.7482	3.8973	4.0914	4.6266	4.227	3.4899
Carbohydrates	HMDB0000956	C00898	Tartaric acid	0.0121	0.0719	0.0071	0.0499	0.0832	0.0053	0.0116	0.0273	0.0747	0.0532	0.0088	0.0065	0.0446	0.0742	0.0249	0.06	0.006	0.0368	0.5916	0.0038	0.0368	0.0854	0.3278	0.094	0.0304	0.0524	0.0081	0.0389	0.0351	0.0204	1.3398	0.4465	0.0242	0.0045	0.0745	0.008	0.0066	0.0095	0.0051	0.0075	0.0482	0.007	0.0146	0.0881	0.0059	0.0145
Bile Acids	HMDB0000036	C05122	TCA	0.023	0.7976	0.0854	0.0195	0.0585	0.0384	0.0449	0.1894	0.183	0.0203	0.0184	0.0417	0.0348	0.0164	0.069	0.08	0.0268	0.0049	0.3429	0.0097	0.2729	0.0202	0.0345	0.0647	0.0371	0.8562	0.0121	0.0262	0.1155	0.2387	0.0155	0.1427	0.1626	0.0368	0.2237	0.1183	0.023	0.0186	0.0254	0.0283	0.0196	0.0109	0.1245	0.0339	0.0504	0.0212
Bile Acids	HMDB0000951	C05465	TCDCA	0.1064	0.9985	0.2074	0.2077	0.4673	0.2133	0.1705	0.5024	0.6163	0.0592	0.0759	0.0507	0.1297	0.0653	0.7443	0.4042	0.3045	0.0288	0.5328	0.0617	0.4883	0.0668	0.1371	0.157	0.2513	1.93	0.108	0.122	0.1348	0.5234	0.0389	0.5734	0.615	0.1212	0.3658	0.095	0.0732	0.1015	0.103	0.0713	0.0694	0.0446	0.4583	0.1119	0.2786	0.0619
Bile Acids	HMDB0000896	C05463	TDCA	0.0277	0.1588	0.0474	0.0203	1e-05	0.0264	0.0279	1e-05	0.0301	0.0189	0.0142	0.0074	0.0256	0.0149	0.0002	0.1214	0.076	1e-05	0.2352	0.0011	0.1511	0.0171	0.0756	0.0116	0.0468	0.7786	0.0047	0.0078	0.0477	0.1138	0.0361	0.0021	0.1993	0.0669	0.2004	0.0412	0.0147	0.027	0.0525	0.0082	0.0269	1e-05	0.0551	0.0265	0.0303	0.0033
Carnitines	HMDB0005066	NA	Tetradecanoylcarnitine	0.018	0.0359	0.0516	0.0544	0.0327	0.0274	0.0101	0.0543	0.0794	0.0683	0.0447	0.0635	0.0494	0.0799	0.061	0.0454	0.1009	0.1079	0.0645	0.0343	0.0639	0.0199	0.0922	0.033	0.0626	0.0291	0.0526	0.0595	0.0621	0.0237	0.0354	0.0611	0.0353	0.0593	0.0201	0.0813	0.0331	0.0551	0.0535	0.057	0.0615	0.0188	0.0647	0.063	0.021	0.0465
Carbohydrates	HMDB0000943	C01620	Threonic acid	0.8842	0.8757	1.2035	1.1293	1.4491	0.729	1.7782	0.9579	2.2968	1.3587	0.00163	1.4124	1.6438	1.6721	1.3195	2.0275	0.00163	0.00163	4.6974	0.00163	1.6435	0.5158	1.367	1.0907	1.0381	1.6325	0.4995	1.0265	0.7943	0.00163	1.1381	1.323	0.00163	0.9302	1.7689	1.8761	2.0881	4.4737	1.8759	1.6757	1.3946	2.7879	1.6493	1.53	2.1364	1.8357
Amino Acids	HMDB0000167	C00188	Threonine	97.3563	61.1374	50.8816	83.248	66.0896	87.7733	71.0269	88.4576	95.2411	63.072	83.0523	66.3828	78.449	67.7544	76.3044	148.048	71.5426	89.6462	41.6126	84.617	118.99	62.375	72.9459	60.0288	78.8366	86.4222	53.0189	72.7177	63.0841	74.1944	52.0127	69.7165	114.709	65.1853	116.582	55.0706	91.6622	80.556	112.687	32.6743	96.6916	68.6842	94.2871	64.0055	106.251	56.203
Fatty Acids	HMDB0000910	C17076	Tridecanoic acid	0.5476	0.3413	0.1421	0.252	0.3469	0.279	0.2799	0.1611	0.2784	0.2051	0.2653	0.4053	0.2242	0.4881	0.9942	0.4759	0.2945	0.3431	0.181	0.1875	0.1566	0.3545	0.2804	0.4434	0.2796	0.2184	0.3407	0.4818	0.412	0.189	0.3328	0.2843	0.1266	0.2762	0.1571	0.3241	0.2912	0.3265	0.1949	0.355	0.1581	0.2813	0.535	0.414	0.247	0.2117
Amino Acids	HMDB0000929	C00078	Tryptophan	50.4727	78.8258	81.6054	50.85	67.2544	68.2776	46.3612	76.4442	61.5347	64.4083	60.5697	59.5132	70.6931	50.7253	54.191	65.9911	72.8765	58.6728	64.9607	66.898	74.8527	43.9031	79.9807	70.1108	82.0993	62.1001	52.5465	71.7571	86.26	80.5077	51.9466	82.8238	68.4091	56.5751	73.5769	54.9626	57.9761	77.1582	60.7151	65.441	61.6116	48.5845	43.7283	50.4221	55.7675	54.8924
Amino Acids	HMDB0000158	C00082	Tyrosine	74.0212	88.3583	98.1677	63.4157	50.1266	47.0026	63.0105	72.4006	79.7838	44.8061	55.9015	51.827	65.9043	57.1025	67.7153	121.481	56.7427	62.3179	72.746	70.8397	88.8245	48.5505	79.1335	64.9477	79.7721	71.0872	53.0989	60.4411	76.9566	82.2751	53.49	75.0395	69.9452	62.9671	67.1743	58.3106	53.1082	73.6109	54.725	58.0159	63.9932	52.1834	85.805	59.3321	68.0694	45.4218
Bile Acids	HMDB0000946	C07880	UDCA	0.0467	0.1492	0.1769	0.0871	0.1052	0.046	0.0817	0.2979	0.1718	0.0525	0.7538	0.0251	0.4907	0.1093	2.4956	0.2632	0.2212	0.4096	0.0396	0.0464	0.1218	0.0259	0.2845	1.2772	0.0919	0.1727	0.1095	0.1715	0.0839	0.2727	0.1053	0.889	0.0123	0.2288	0.035	0.0148	0.0173	0.0987	0.0708	0.0064	0.0743	0.0782	0.0681	0.0954	0.146	0.2417
Fatty Acids	HMDB0000947	C17715	Undecanoic acid	1.0854	0.3932	0.4289	0.3547	0.7328	0.5314	0.4309	0.3332	0.322	0.288	0.2431	0.4811	0.5018	0.5218	0.8286	0.6004	0.4923	0.3934	0.3859	0.2657	0.2988	0.4306	0.4484	0.6998	0.5065	0.2731	0.4872	0.5332	0.6581	0.4358	0.5274	0.5773	0.3776	0.4068	0.446	0.3619	0.2109	0.4485	0.3803	0.5931	0.4037	0.467	0.6723	0.6855	0.2897	0.4578
Carnitines	HMDB0013128	NA	Valerylcarnitine	0.004	0.0065	0.0086	0.0075	0.0025	0.0052	0.0035	0.0067	0.0334	0.0134	0.0049	0.0065	0.0065	0.015	0.0048	0.0121	0.0055	0.008	0.0055	0.0069	0.0139	0.0047	0.0279	0.0039	0.0246	0.0059	0.0062	0.0103	0.0132	0.0081	0.0101	0.0054	0.0072	0.0094	0.007	0.0092	0.0119	0.0062	0.0129	0.0211	0.0135	0.0055	0.0076	0.0054	0.0028	0.0052
Amino Acids	HMDB0000883	C00183	Valine	271.606	299.054	314.551	216.332	194.071	231.707	231.381	298.885	329.123	240.376	218.206	178.224	269.57	158.9	369.657	247.715	245.647	270.136	280.995	205.365	281.361	181.452	306.816	241.044	307.544	290.485	203.31	212.67	263.029	237.742	229.08	269.951	239.565	282.326	247.043	151.953	191.052	267.826	198.469	200.34	263.238	180.923	234.773	196.715	201.979	202.84
Carbohydrates	HMDB0000098	C00181	Xylose	6.2832	6.4391	8.826	10.4809	10.7647	5.3073	6.1829	5.6267	8.3848	5.7591	5.3081	4.9688	7.0529	5.2241	7.2703	3.6512	6.8465	4.7508	3.1783	9.5433	6.7245	4.4365	6.2433	11.0337	4.858	8.1232	5.1901	8.5424	5.7198	9.6764	7.0099	5.8296	8.668	6.4294	6.7336	7.0213	6.7667	6.2393	7.8597	8.7417	8.9041	7.34	3.6874	4.2438	8.3767	12.2652
Carbohydrates	HMDB0001644	C00310	Xylulose	0.7913	1.1718	1.1052	1.1138	0.8167	0.9898	1.044	1.0161	1.0447	1.1277	1.0278	0.7751	0.7731	0.749	0.9813	0.834	0.8554	0.8743	1.0116	0.883	0.8255	1.1083	0.9115	1.2734	0.9562	0.6238	0.7518	0.8376	0.9133	1.3282	0.9251	0.7481	0.7646	0.6243	1.1341	1.1825	0.8818	0.9058	1.0196	1.0131	1.0572	1.0978	0.8467	0.712	0.8353	1.036
[truncated: 73 more columns]
