# Supplementary material for: Gut microbiota dysbiosis and metabolic perturbations of bile/glyceric acids in major depressive disorder with IBS comorbidity
Source: mBio. 2025 Oct 7;16(11):e02447-25. doi: 10.1128/mbio.02447-25 (PMC12607870; doi:10.1128/mbio.02447-25)
Supplement: Table S4 — Significantly different metabolites between groups. [file mbio.02447-25-s0007.xlsx]

## Sheet: Sheet1
Supplementary Table 4.Significantly different metabolites between groups.
MDD vs. HC
Metabolite	FC	p_values	VIP	type	Class	HMDB	KEGG
Benzenebutanoic acid	2.0064	0.00307832	1.53904	up	Benzenoids	HMDB0000543	NA
Palmitoleic acid	1.8303	0.000216693	1.71974	up	Fatty Acids	HMDB0003229	C08362
Threonic acid	1.793	0.000166576	2.63657	up	Carbohydrates	HMDB0000943	C01620
Erythronic acid	1.7256	0.000420477	2.66443	up	Carbohydrates	HMDB0000613	NA
Myristoleic acid	1.4838	0.00665793	1.22534	up	Fatty Acids	HMDB0002000	C08322
Arachidonic acid	1.447	0.000448308	1.61044	up	Fatty Acids	HMDB0001043	C00219
Oleic acid	1.4106	0.00505043	1.42771	up	Fatty Acids	HMDB0000207	C00712
Linoleic acid	1.356	0.031147	1.31053	up	Fatty Acids	HMDB0000673	C01595
Oleylcarnitine	1.284	0.00027565	2.05401	up	Carnitines	HMDB0005065	NA
Maleic acid	1.2458	0.00649431	1.65062	up	Organic Acids	HMDB0000176	C01384
Fumaric acid	1.1844	0.00538075	1.55358	up	Organic Acids	HMDB0000134	C00122
Linoleylcarnitine	1.1635	0.0280734	1.81634	up	Carnitines	HMDB0006469	NA
Aspartic acid	1.1374	0.04215	1.29604	up	Amino Acids	HMDB0000191	C00049
Lactic acid	1.1327	0.0195009	1.19564	up	Organic Acids	HMDB0000190	C00186
N-Acetylaspartic acid	1.1114	0.00903094	2.06844	up	Amino Acids	HMDB0000812	C01042
Phenylalanine	0.91039	0.04215	1.7147	down	Amino Acids	HMDB0000159	C00079
Valine	0.89194	0.00716974	2.18938	down	Amino Acids	HMDB0000883	C00183
Tryptophan	0.88878	0.00351446	2.0774	down	Amino Acids	HMDB0000929	C00078
1-Methylhistidine	0.87636	0.0389346	1.77362	down	Amino Acids	HMDB0000001	C01152
Arginine	0.87379	0.000773532	1.78347	down	Amino Acids	HMDB0000517	C00062
Phenylpyruvic acid	0.86053	0.00385218	1.90855	down	Benzenoids	HMDB0000205	C00166
Leucine	0.8472	0.0107945	2.13534	down	Amino Acids	HMDB0000687	C00123
Indolelactic acid	0.844	0.0298851	1.24727	down	Indoles	HMDB0000671	C02043
Phenyllactic acid	0.83396	0.00981947	1.44964	down	Phenylpropanoic Acids	HMDB0000779	NA
Ketoleucine	0.82839	0.0156096	2.1261	down	Organic Acids	HMDB0000695	C00233
Isoleucine	0.81457	0.00235093	2.36617	down	Amino Acids	HMDB0000172	C00407
3-Methyl-2-oxopentanoic acid	0.81333	0.0163281	1.95654	down	Organic Acids	HMDB0000491	C00671
Kynurenine	0.80287	0.00467769	1.98089	down	Amino Acids	HMDB0000684	C00328
ortho-Hydroxyphenylacetic acid	0.79643	0.000686335	1.63875	down	Benzenoids	HMDB0000669	C05852
Propionylcarnitine	0.78301	0.00333372	2.31474	down	Carnitines	HMDB0000824	C03017
Hydroxypropionic acid	0.70545	0.000271323	2.07591	down	Organic Acids	HMDB0000700	C01013
Xylose	0.69663	3.44e-06	2.40447	down	Carbohydrates	HMDB0000098	C00181
2-Methylbutyroylcarnitine	0.68967	0.000796729	2.18999	down	Carnitines	HMDB0000378	NA
Isovalerylcarnitine	0.67092	0.000166951	2.21178	down	Carnitines	HMDB0000688	NA
MDD with IBS vs. HC
Metabolite	FC	p_values	VIP	type	Class	HMDB	KEGG
Erythronic acid	1.903	0.00224326	3.19742	up	Carbohydrates	HMDB0000613	NA
Threonic acid	1.8727	0.00156554	3.29278	up	Carbohydrates	HMDB0000943	C01620
Palmitoleic acid	1.5981	0.0058214	2.01348	up	Fatty Acids	HMDB0003229	C08362
Myristoleic acid	1.489	0.013483	1.68407	up	Fatty Acids	HMDB0002000	C08322
N-Acetylneuraminic acid	1.3171	0.001084	2.6078	up	Carbohydrates	HMDB0000230	C00270
Oleylcarnitine	1.3099	0.0349058	2.09208	up	Carnitines	HMDB0005065	NA
Oleic acid	1.2936	0.028203	1.46256	up	Fatty Acids	HMDB0000207	C00712
Aspartic acid	1.2744	0.0112605	2.66874	up	Amino Acids	HMDB0000191	C00049
Arachidonic acid	1.2682	0.00462487	1.34064	up	Fatty Acids	HMDB0001043	C00219
Glyceric acid	1.1077	0.0367815	1.61752	up	Carbohydrates	HMDB0000139	C00258
Arginine	0.87555	0.00621115	1.77624	down	Amino Acids	HMDB0000517	C00062
Valine	0.87326	0.00936943	1.95093	down	Amino Acids	HMDB0000883	C00183
Phenylpyruvic acid	0.87047	0.0119622	1.63278	down	Benzenoids	HMDB0000205	C00166
Pimelic acid	0.85518	0.022016	1.05862	down	Fatty Acids	HMDB0000857	C02656
Ketoleucine	0.85069	0.0499188	1.27437	down	Organic Acids	HMDB0000695	C00233
Leucine	0.84312	0.0305743	1.44942	down	Amino Acids	HMDB0000687	C00123
ortho-Hydroxyphenylacetic acid	0.83986	0.0353603	1.46739	down	Benzenoids	HMDB0000669	C05852
Isoleucine	0.81596	0.00752525	1.99769	down	Amino Acids	HMDB0000172	C00407
Xylose	0.79791	0.00318847	2.03152	down	Carbohydrates	HMDB0000098	C00181
Indolelactic acid	0.78706	0.00621115	1.76299	down	Indoles	HMDB0000671	C02043
Propionylcarnitine	0.7795	0.00683989	1.84942	down	Carnitines	HMDB0000824	C03017
GCDCA-3S	0.70752	0.0147333	1.12171	down	Bile Acids	HMDB0002497	NA
2-Hydroxy-3-methylbutyric acid	0.68088	0.00249995	1.77996	down	Fatty Acids	HMDB0000407	NA
Hydroxypropionic acid	0.67799	0.000363416	2.27022	down	Organic Acids	HMDB0000700	C01013
2-Methylbutyroylcarnitine	0.66912	0.00198502	1.97848	down	Carnitines	HMDB0000378	NA
4-Hydroxyproline	0.65834	0.0112605	1.48563	down	Amino Acids	HMDB0000725	C01157
CDCA	0.64615	0.0418461	1.18994	down	Bile Acids	HMDB0000518	C02528
Hippuric acid	0.62492	0.0116066	1.64589	down	Benzoic Acids	HMDB0000714	C01586
GCDCA	0.54813	0.0499188	1.01244	down	Bile Acids	HMDB0000637	C05466
